# Supplementary material for: The evolution of mobile apps for asthma: an updated systematic assessment of content and tools
Source: BMC Med. 2015 Mar 23;13:58. doi: 10.1186/s12916-015-0303-x (PMC4391129; doi:10.1186/s12916-015-0303-x)
Supplement: Additional file 2: — Tables AF7–12. Contains: Table AF7. Characteristics of excluded apps. Table detailing apps excluded from analysis and the reasons for exclusion. Table AF8. Characteristics of information apps. Table of apps containing written or multimedia information about asthma. Detailed results of evaluation for consistency and comprehensiveness with evidence-based guidelines and adherence to best-practices for content development disclosures. Table AF9. Characteristics of diary apps. Table of apps containing asthma diary and related tracking functions. Details of diary function types, action plan support, adherence to best-practices for content development disclosures, and any issues identified during testing. Table AF10. Characteristics of apps with other self-management functions. Table of apps containing self-management functions other than diaries and trackers such as air pollution information. Details of function types, adherence to best-practices for content development disclosures, and any issues identified during testing. Table AF11. Characteristics of apps with assessment functions. Table of apps containing calculator and questionnaire functions related to asthma diagnosis or management. Details of function types, validation information (if identified), and adherence to best-practices for content development disclosures and any issues identified during testing. Table AF12. Characteristics of apps with therapeutic instructions and functions. Table of apps with an intended therapeutic purpose. Details of function types, validation information (if identified), adherence to best-practices for content development disclosures, and any issues identified during testing. [file 12916_2015_303_MOESM2_ESM.xlsx]

## Sheet: Contents
Apps for Asthma – Additional File 2 – Tables AF7-12.xlsx
Microsoft Excel Spreadsheet
§ Table AF7
Characteristics of excluded apps
Table detailing apps excluded from analysis and the reasons for exclusion.
§ Table AF8
Characteristics of information apps
Table of apps containing written or multimedia information about asthma. Details results of evaluation for consistency and comprehensiveness with evidence-based guidelines, and adherence to best-practices for content development disclosures.
§ Table AF9
Characteristics of diary apps
Table of apps containing asthma diary and related tracking functions. Details types of diary function, action plan support, adherence to best-practices for content development disclosures, and any issues identified during testing.
§ Table AF10
Characteristics of apps with other self-management functions
Table of apps containing self-management functions other than diaries and trackers, such as air pollution information. Details types of function, adherence to best-practices for content development disclosures, and any issues identified during testing.
§ Table AF11
Characteristics of apps with assessment functions
Table of apps containing calculator and questionnaire functions related to asthma diagnosis or management. Details types of function, validation information – if identified, and adherence to best-practices for content development disclosures, and any issues identified during testing.
§ Table AF12
Characteristics of apps with therapeutic instructions and functions
Table of apps with an intended therapeutic purpose. Details types of function, validation information – if identified, coverage of acute asthma management and inhaler technique topics – if present, adherence to best-practices for content development disclosures, and any issues identified during testing.
											0.0895522

## Sheet: Table AF7
Additional File Table AF7
Characteristics of excluded apps
				Platform ¹
App	Android	iPhone	iPad		Developer	Version	Cost	Reason for exclusion
AcuPressure: Self Treatment	○	·	·		Vital Acts Inc.	1.1	1.93	Contained no asthma-specific content or tools.
AcuPressure: Treat Yourself	○	·	·		Vital Acts Inc.	1.1	0.64	Contained no asthma-specific content or tools.
Acupuncture For Asthma	●	·	·		KRM Apps	2	0.88	Contained no asthma-specific content or tools.
All About Acid Reflux Ebook	●	·	·		Quality MRRs ltd.	1	Free	Contained no asthma-specific content or tools.
Allergy App Free	●	·	·		Popolipo	1	Free	Contained no asthma-specific content or tools.
Allergy Free Kids Ebook	·	●	·		Feel Social Inc.	1.0	1.49	Asthma app included in previous review that was subsequently withdrawn prior to the start of this review.
Allergy Glossary	·	●	·		Deep Powder Software	1.0	1.49	Asthma app included in previous review that was subsequently withdrawn prior to the start of this review.
Allergy Symptoms	●	·	·		Jeddablue Enterprises	2	1.3	Contained no asthma-specific content or tools.
Aromatherapy Essential	●	·	·		WaterLightApps	1	0.92	Contained no asthma-specific content or tools.
Asthma	●	·	·		Internet Medical Association	1	Free	Targeted clinicians rather than patients.
Asthma	●	·	·		nic	1	Free	Contained no asthma-specific content or tools.
Asthma	·	●	·		IndiaNIC Infocom Limited	1.4	2.49	Asthma app included in previous review that was subsequently withdrawn prior to the start of this review.
Asthma Control Tips	●	·	·		KRM Apps	2	0.88	Contained no asthma-specific content or tools.
Asthma Guide	●	·	·		Azurabiz	2	0.8	Contained no asthma-specific content or tools.
Asthma Guide	●	·	·		Roadcred	2	0.65	Contained no asthma-specific content or tools.
Asthma Info	●	·	·		BAWidgets.com	1.0	Free	Contained no asthma-specific content or tools.
Asthma Management Guide	●	·	·		Keith Pipers	2	0.88	Contained no asthma-specific content or tools.
Asthma Puff Counter	·	●	●		Trejay Rathore	1	0.69	Contained no asthma-specific content or tools.
Asthma Tester	·	●	·		Last Line of Code	1.1	Free	Asthma app included in previous review that was subsequently withdrawn prior to the start of this review.
ASTHMA+++	●	·	·		KulAppz	1	Free	Targeted clinicians rather than patients.
Asthmapolis	·	●	·		Reciprocal Labs Corporation	1.10.1	Free	Required login credentials not available to us.
AsthmaPulse	·	●	·		Enemra, Inc.	1.10	2.49	Asthma app included in previous review that was subsequently withdrawn prior to the start of this review.
Belladonna Secret	●	·	·		CandiApp	2	0.88	Contained no asthma-specific content or tools.
Benefits of Acupuncture	●	·	·		CandiApp	2	0.85	Contained no asthma-specific content or tools.
Breathefree App	○	·	·		Breathefree	1.2	Free	Targeted clinicians rather than patients.
Causes Of Pet Allergies	●	·	·		My Mobile Kingdom	2	0.9	Contained no asthma-specific content or tools.
Chronic Diseases	●	·	·		IndiaNIC Infocom Limited	1.0	3.07	Asthma app included in previous review that was subsequently withdrawn prior to the start of this review.
Common Allergy Symptoms	●	·	·		Jeddablue Enterprises	2	1.32	Contained no asthma-specific content or tools.
Dealing with Bronchitis	●	·	·		Figspops	2.2	0.61	Asthma app included in previous review that was subsequently withdrawn prior to the start of this review.
Emergencies, CPR & First Aid	●	·	·		instamedic	10	0.59	Targeted clinicians rather than patients.
Emergency First Aid Guide	●	·	·		phoneflips	4.0	0.61	Asthma app included in previous review that was subsequently withdrawn prior to the start of this review.
Everything About Asthma	●	·	·		IndiaNIC Infocom Limited	1.0	3.07	Asthma app included in previous review that was subsequently withdrawn prior to the start of this review.
Everything You Wanted To Know About Asthma	·	●	●		Netlancer, Inc.	1.2	2.49	Asthma app included in previous review that was subsequently withdrawn prior to the start of this review.
Exercise & Asthma Guide	●	·	·		KRM Apps	2	0.9	Contained no asthma-specific content or tools.
Fluffer Lost His Puffer	·	●	●		Biboplex Media Ltd.	1.01	1.99	Asthma app included in previous review that was subsequently withdrawn prior to the start of this review.
Food Allergy Guide	●	·	·		Jeddablue Enterprises	2	1.34	Contained no asthma-specific content or tools.
Food Killer	·	●	·		Yung Wong	1	0.69	Contained no asthma-specific content or tools.
FREE Asthma Guidelines	●	·	·		Infoapps	1.1	Free	Contained no asthma-specific content or tools.
Goji Juice Info	●	·	·		Jeddablue Enterprises	2	1.3	Contained no asthma-specific content or tools.
Good Days	○	·	·		Alain Domissy	0.9-RELEASE	Free	Contained no asthma-specific content or tools.
Good Days	·	●	●		Terje Norderhaug	1	Free	Contained no asthma-specific content or tools.
Good Days San Diego	○	·	·		Alain Domissy	0.9.3	Free	Contained no asthma-specific content or tools.
Hay Fever, Allergy and Asthma	●	·	·		eMobileWebsiteDesign	2	1.19	Contained no asthma-specific content or tools.
HealthLog	·	●	·		InnovaPath Solutions	2.1	1.49	Asthma app included in previous review that was subsequently withdrawn prior to the start of this review.
How to Control Asthma and Allergy	·	●	·		IndiaNIC Infocom Limited	1.1	2.49	Asthma app included in previous review that was subsequently withdrawn prior to the start of this review.
iMobile Care	·	●	·		Visionsync Inc	1.1	1.49	Asthma app included in previous review that was subsequently withdrawn prior to the start of this review.
Juicing Guide!	●	·	·		bigo	1	Free	Contained no asthma-specific content or tools.
Kyusho Health & Wellness	○	·	·		Xavier Vila	1.0	1.31	Asthma app included in previous review that was subsequently withdrawn prior to the start of this review.
Learn To Inhale MDI	·	●	●		Saralsoft, llc	1	Free	Contained no asthma-specific content or tools.
Medicinal Plants and Drugs	●	·	·		Publish This, LLC	2	0.62	Contained no asthma-specific content or tools.
Miniatlas Asthma and Rhinitis	●	·	·		Clyna S.A.	1	1.95	Targeted clinicians rather than patients.
My Asthma Log Pro	●	·	·		Donal Morrissey	1.0.1	Free	Asthma app included in previous review that was subsequently withdrawn prior to the start of this review.
My Mobile Guru	·	●	·		My Mobile Guru Limited	1.0	Free	Asthma app included in previous review that was subsequently withdrawn prior to the start of this review.
Natural Cures & Remedies	●	·	·		cwiggy	1.0	1.22	Asthma app included in previous review that was subsequently withdrawn prior to the start of this review.
Parsley Herb Guide	●	·	·		AMobileAppsBuilder	2	0.91	Contained no asthma-specific content or tools.
Patient PFT Educational tool	●	·	·		Liz Zampino	1	Free	Contained no asthma-specific content or tools.
Plants For Medicine	●	·	·		Pillar Apps	1	Free	Contained no asthma-specific content or tools.
Pollen informations for Islamabad	○	·	·		Rubiks Technologies	4	Free	Contained no asthma-specific content or tools.
Pranayama	●	·	·		Ram Niwas	1.0	0.5	Contained no asthma-specific content or tools.
Puffometer	·	●	·		Sublime Digital Limited	1.0	Free	Asthma app included in previous review that was subsequently withdrawn prior to the start of this review.
Quick and Easy Yoga	●	·	·		IndiaNIC Infocom Limited	1.0	1.84	Asthma app included in previous review that was subsequently withdrawn prior to the start of this review.
Quick Yoga Tips	·	●	·		Manvinder Singh	1.1	1.49	Contained no asthma-specific content or tools.
salt of the earth	●	·	·		SMB Apps	1.0	Free	Contained no asthma-specific content or tools.
Skyscape Medical Resources	·	●	●		Skyscape	1.18.25	Free	Targeted clinicians rather than patients.
SmartinhalerLive	●	·	·		Nexus6 Limited	0.4	Free	Required login credentials not available to us.
Steroids Information Extreme	○	·	·		applearningpurpose	1.1	Free	Contained no asthma-specific content or tools.
The Complete Vitamins Guide	●	·	·		Quality MRRs ltd.	1	Free	Contained no asthma-specific content or tools.
Vinegar for your Health	○	·	·		Figspops	1.2.2	0.61	Asthma app included in previous review that was subsequently withdrawn prior to the start of this review.
Warm Health	●	·	·		Warm Health	1.5.3	Free	Required login credentials not available to us.
Welcome to Homeopathy	●	·	·		IndiaNIC Infocom Limited	1.0	3.07	Asthma app included in previous review that was subsequently withdrawn prior to the start of this review.
Workout and Exercise	○	·	·		Figspops	2.0.3	0.61	Asthma app included in previous review that was subsequently withdrawn prior to the start of this review.
Yoga For Asthma Guide	●	·	·		KRM Apps	2	0.89	Contained no asthma-specific content or tools.
Yoga for cure	●	·	·		zingy minds	1	Free	Contained no asthma-specific content or tools.
Yoga Made Easy	●	·	·		Shreyas Marketing	1.2.16.836	Free	Contained no asthma-specific content or tools.
Yoga-Depression-Laura Hawes	●	·	·		i-Mobilize Inc	1	1.95	Contained no asthma-specific content or tools.
Yoga-Fertility-Laura Hawes	●	·	·		i-Mobilize Inc	1	1.95	Contained no asthma-specific content or tools.
	¹ Key to symbols
	·	App not available for platform
	○	App available for platform, but may not be supported by all device types
	●	App available for platform
Targeted clinicians rather than patients.
Asthma app included in previous review that was subsequently withdrawn prior to the start of this review.
Contained no asthma-specific content or tools.
Required login credentials not available to us.
Contained no asthma-specific content or tools.
Downloaded but would not start, despite repeated attempts. An earlier version of this app worked and was included in the previous review.
Not available for download.
Downloaded but would not start, despite repeated attempts.
Generated automatically on 10/02/2015 at 12:57:04 by Programmatik.ScreenToGo.ExtractionServices.Tabulate.0.8

## Sheet: Table AF8
Additional File Table AF8
Characteristics of information apps
Basic details													Information characteristics																	Quality appraisal
							Platform ¹ Targeting														Features									Content comprehensiveness ²									Consistency with evidence base ³										HON Domains ⁴
App name	Android	iPhone	iPad		Children or young adults	Parents or caregivers		Developer	Version	Total cost	Adverts		Description	Tradition		Inhaler technique guidance	First aid instructions	Other therapeutic instructions	Combines information and tools		Format	Media types		Pathophysiology of asthma	Management principles	Trigger avoidance	Using treatment appropriately	Self-monitoring skills	Use of action plans	Recognising deterioration	Defining good asthma control		Removal of pets	Fungal allergen avoidance	Cockroach avoidance	Cessation of smoking	Passive smoke avoidance	Air pollution avoidance	Immunotherapy for atopy	Weight reduction in obesity	Seasonal ‘flu vaccination		Attribution of authorship	Purpose clearly stated	Privacy policy available	Information versioning	Contact details provided	Funding model clear	Editorial/advertising policy
1,000 Dictionary of Allergy, Asthma and Immunology with Glossary of Terms and Treatments	·	●	●		·	·		Sand Apps Inc.	1.0	1.99	·		Glossary of terms with user-added photos and notes, hotlinks to Wikipedia for further information.	Conventional		·	·	·	·		Glossary	Text		○	·	·	·	·	·	·	·		·	·	·	·	·	·	·	·	·		×	●	·	·	●	●	·
All About Asthma	●	·	·		·	●		Vertex Mind LLC	1.0	5.19	·		eBook on asthma with text-to-speech function. Written instructions on inhaler use (does not differentiate types).	Mixed		●	●	·	·		eBook	Text		●	●	○	○	○	●	●	·		×	×	·	·	●	○	·	·	·		●	●	·	·	●	·	·
Allergies 101 by WAGmob	●	●	●		·	·		WAGmob (Simple 'n Easy)	1.0	£1.33/£1.49	·		Short textual descriptions of allergies focussing on medical diagnosis/treatment aspects. Reproduced content. Includes information on alternative treatments.	Mixed		·	·	·	·		Structured content, Flipcards	Text, Images		○	○	○	·	·	·	○	·		·	·	·	●	●	·	·	·	·		×	●	●	·	●	●	·
Allergies and Cures	●	·	·		·	·		KoolAppz	1.0	0.86	●		Allergy eBook.	Mixed		·	·	·	·		eBook	Text		○	·	·	·	·	·	·	·		·	·	·	·	·	·	·	·	·		×	●	·	·	·	·	·
Allergy & Asthma Associates of Southern California	·	●	●		·	·		Practice Builders	1.1	Free	●		Extended advert for services of AASC including Pollen information and links to YouTube videos.	Conventional		·	·	·	●		Structured content	Video		○	○	○	○	○	·	·	·		·	·	·	·	·	·	·	·	·		·	·	●	·	●	●	·
Allergy 101 YouTube	×	·	·		·	●		fizzyfrez	1.0	Free	●		Syndicated videos on allergy including 18 videos on asthma (adult, childhood, in pregnancy) from YouTube.	Conventional		·	●	·	·		Link/content aggregator	Video		●	●	○	·	○	●	●	○		·	·	·	●	●	○	·	·	·		●	●	●	●	●	·	·
Allergy Relief Free Guide	○	·	·		·	·		Christian Michel	1	Free	·		eBook on allergy including chapter on allergic asthma and asthma-related management information combined with allergy management information. Content duplicated in other apps.	Mixed		·	·	·	·		eBook	Text		○	·	○	·	○	·	·	·		×	×	·	·	·	○	●	·	×		●	●	·	·	●	·	·
Allergy Relief Handbook	●	·	·		·	·		Appnok.com	1.0	0.91	·		eBook on allergy including chapter on allergic asthma and asthma-related management information combined with allergy management information. Content duplicated in other apps.	Mixed		·	·	·	·		eBook	Text		○	·	○	·	○	·	·	·		×	×	·	·	·	○	●	·	×		●	●	·	·	·	·	·
Allergy Relief Sourcebook	○	·	·		·	·		KoolAppz	1.0	0.86	●		Allergy eBook. Content duplicated in other apps.	Mixed		·	·	·	·		eBook	Text		○	○	○	○	○	·	·	·		·	×	○	●	●	○	·	·	×		×	●	·	·	·	·	·
Allergy Relief Sourcebook	×	·	·		·	·		Edwin Melero	1.0	Free	●		Partial eBook on allergies inclluding asthma. Content duplicated in other apps.	Mixed		·	·	·	·		eBook	Text		○	·	·	·	·	·	·	·		×	×	·	·	·	·	·	·	×		×	●	●	·	·	·	·
Assist Me with Inhalers	·	●	●		·	·		Saralsoft, LLC	1.0	Free	●		Audio-described graphic slideshow for inhaler technique.	Conventional		●	·	·	·		Structured content	Images, Audio		·	·	·	○	·	·	·	·		·	·	·	·	·	·	·	·	·		·	●	●	·	●	·	·
Asthama [sic] Terminology	○	·	·		·	·		TriState Technology	1.0	0.61	·		Glossary of asthma related-terms.	Conventional		·	·	·	·		Glossary	Text		○	·	·	·	·	·	·	·		·	·	·	·	·	·	·	·	·		×	●	●	·	·	●	·
Asthma	●	·	·		·	●		Guides	0.1	Free	●		eBook on asthma, strikes some balance between conventional treatment and alternative but emphasises negative side effects of pharmaceuticals.	Mixed		·	·	·	·		eBook	Text		○	○	·	·	○	·	·	○		·	·	·	●	●	·	·	●	·		×	●	●	·	·	·	·
Asthma	●	·	·		·	·		simpaddico	1.0	1.84	·		Flashcards on asthma.	Conventional		·	·	·	·		Flipcards	Text		○	·	○	○	·	·	○	·		·	·	·	·	·	·	·	·	·		×	●	·	·	●	·	·
Asthma and Cold & Flu by WAGmob	●	●	●		·	·		Wag Mobile Inc. Apps	2.0	£0.69/£1.23	·		Written guide to asthma diagnosis and management with flaschard review function.	Mixed		·	·	·	·		Structured content, Flipcards	Text, Images		●	●	○	○	○	○	○	○		·	×	○	●	·	○	·	·	·		×	●	○	·	●	○	·
Asthma App Free	×	·	·		·	●		Popolipo	1	Free	·		Syndicates third-party content on asthma in constantly-updating feeds.	Mixed		·	·	·	·		Link/content aggregator	Text, Video		See note ⁵																			×	●	·	·	●	·	·
Asthma Buddy	·	●	·		·	·		Evolution 7 Pty. Ltd.	1.0.0	Free	·		Asthma action plan record.	Conventional		·	●	·	·		Structured content	Text		·	·	·	·	·	○	·	·		·	·	·	·	·	·	·	·	·		●	●	●	·	●	●	·
Asthma Coach	·	●	·		●	●		Asthma Society of Ireland	1.0.1	Free	●		Comprehensive asthma self-management app.	Conventional		●	●	·	●		Structured content	Text, Video		○	·	○	○	○	●	·	○		·	·	·	●	●	○	·	·	·		●	●	●	·	●	●	·
Asthma Disease	·	●	·		·	·		misiones degracia	1.0	0.69	·		3D model of lung with popover text excerpted from Wikipedia about asthma, unrelated to structures on lung model.	Conventional		·	·	·	·		Structured content	Text, Animation		○	○	·	·	·	·	·	·		·	·	·	·	·	·	·	·	·		×	●	·	·	·	●	·
Asthma FAQ	●	●	●		·	●		Focus Medica India Private Limited	1.0	£1.64/£1.99	·		FAQ-style questions about asthma pathology and management some with accompanying animations/static images, free version with paid upgrade.	Mixed		●	●	·	·		Structured content	Text, Images, Animation		●	○	○	○	●	·	●	○		·	·	·	●	●	·	·	●	·		●	●	·	·	●	·	·
Asthma Glossary	●	●	●		·	·		PRAKRUT MEHTA / Maple Tree Inc.	1.0	£0.61/£0.69	·		Glossary of asthma terms.	Conventional		·	·	·	·		Glossary	Text		○	·	·	·	·	·	·	·		·	·	·	·	·	·	·	·	·		×	●	·	·	·	·	·
Asthma Info	·	·	●		·	·		Body Scientific International, LLC.	1.0	1.49	·		eBook with illustrations introducing asthma.	Conventional		·	·	·	·		eBook	Text, Images		○	○	○	·	○	·	·	·		·	·	·	·	·	○	·	·	·		●	●	·	·	·	●	·
Asthma Journal Pro	○	●	·		·	·		Ringful LLC	1.2	£2.49/£3.07	·		Peak flow, symptom, trigger, allergen and medication log.	Conventional		·	·	·	●		Structured content	Text		○	·	·	·	·	·	·	·		×	×	○	·	·	·	·	·	·		×	●	·	·	●	·	·
Asthma Terminology	·	●	●		·	·		Sujal Adhia	1.0	0.69	·		Glossary of asthma terms reproduced from third-party provider.	Conventional		·	·	·	·		Glossary	Text		○	·	·	·	·	○	·	·		·	·	·	·	·	·	·	·	·		×	●	·	·	●	●	·
Asthma Treatment Info Guide	×	·	·		·	·		Moo Foll-Win	1	Free	●		eBook on asthma.	Conventional		·	●	·	·		eBook	Text		●	○	○	·	○	·	·	○		·	×	·	●	●	○	·	·	·		●	●	·	●	·	·	·
Asthma Treatment Now	×	·	·		·	·		dietsandfads.com	0.69.13408.74644	Free	●		Written content including advertorials on asthma treatment, focussing on herbal remedies.	Mixed		·	●	·	·		Structured content	Text		·	○	·	·	·	·	○	·		·	·	·	·	·	·	·	·	·		●	●	·	●	●	·	·
AsthmaCare Buddy	·	●	·		·	·		Singapore Health Services Pte Ltd	1.3	Free	·		Action plan and diary app linked to Singaporean research study, incorporates asthma information and inhaler technique guidance.	Conventional		●	·	·	●		Structured content	Text, Video		○	○	○	○	○	○	○	○		·	×	·	●	●	○	·	·	×		·	●	●	·	●	●	·
audio book - allergies	●	·	·		·	·		Twayesh Projects	16	Free	●		eBook on allergy with text-to-speech narration.	Mixed		·	·	·	·		eBook	Text, Audio		○	·	·	·	·	·	·	○		·	×	·	·	·	○	●	·	·		·	●	·	·	·	·	·
Body Scientific Charts and Books	·	·	●		·	·		Body Scientific International, LLC.	2.1	1.79	●		Simple chart of asthma pathology and relevant anatomy. No explanation of asthma management.	Conventional		·	·	·	·		Structured content	Text, Images		○	·	·	·	·	·	·	·		·	·	·	·	·	·	·	·	·		●	●	·	·	●	●	·
Bronchitis	●	·	·		·	·		Guides	0.1	Free	●		eBook on bronchitis including information about asthma and bronchitis.	Mixed		·	·	·	·		eBook	Text		○	·	·	·	·	·	○	·		·	·	·	·	●	○	·	·	·		·	●	●	·	·	·	·
BronchitisGuide	·	●	·		·	·		Aleksey Kostin	1.0	1.49	·		eBook with content about asthma.	Conventional		·	·	·	·		eBook	Text		●	○	●	·	○	○	○	○		·	·	·	●	●	·	●	·	·		●	●	·	·	●	·	·
Catch Your Breath	·	●	●		●	·		ArchieMD Inc	1.5	1.99	·		Asthma education game for children.	Conventional		·	·	·	·		Game	Animation		○	○	○	○	·	·	·	·		·	·	·	·	·	·	·	·	·		·	●	·	·	●	●	·
Child health - plain English health information	·	×	·		·	●		BMJ Publishing Group Limited	1.0.1	2.99	·		Structured information about topics relevant for child health, including childhood asthma.	Conventional		·	●	●	·		Structured content	Text		○	●	○	·	○	·	·	○		·	·	·	·	●	●	·	·	·		●	●	·	●	●	●	·
Dealing With Asthma	○	·	·		·	·		Power Play Media	1.0	Free	·		eBook on asthma management which emphasises natural treatment benefits over pharmaceuticals.	Mixed		·	·	·	·		eBook	Text		○	○	○	·	○	·	·	○		×	·	○	●	●	·	·	·	·		●	●	·	·	●	·	·
Dealing With Asthma Naturally	×	·	·		·	·		Quality Guides ltd.	1.0	Free	·		eBook on asthma and alternative therapies, structure presents asthma background, treatments then emphasises side effects as lead-in to using natural thearpies.	Mixed		·	●	·	·		eBook	Text		●	○	○	·	○	·	·	○		×	·	○	●	●	○	·	·	·		×	●	·	·	·	·	·
First Aid Guide	●	·	·		·	·		Alphonso SoftTech	1.0	Free	●		WikiBook first aid guide including asthma/hyperventilation emergency care.	Conventional		·	●	●	·		eBook	Text		·	·	·	·	·	·	·	·		·	·	·	·	·	·	·	·	·		●	●	·	·	·	·	●
First Aid Kit	●	·	·		·	·		Griffininfosystems	1.0	Free	●		First aid guide, however entry for asthma describes diagnostic process not first aid.	Conventional		·	·	·	·		Structured content	Text		·	·	·	·	·	·	·	·		·	·	·	·	·	·	·	·	·		×	●	·	·	·	·	·
First Aid Training	×	·	·		·	·		GR8Media	1	1.99	●		Video playlist of content syndicated from YouTube including asthma attack management.	Conventional		·	●	●	·		Link/content aggregator	Video		·	·	·	·	·	·	○	·		·	·	·	·	·	·	·	·	·		●	●	·	·	·	·	·
First_Aid	·	●	·		·	●		Emily Mottershead	12.1	1.49	·		Written first aid revision and tests including entry on asthma management in children.	Conventional		·	●	·	·		Structured content	Text		·	·	·	·	·	·	○	·		·	·	·	·	·	·	·	·	·		·	●	·	·	·	●	·
FirstAidKit	●	·	·		·	·		Griffininfosystems	1.0	Free	●		First aid guide, however entry for asthma describes diagnostic process not first aid.	Conventional		·	·	·	·		Structured content	Text		·	·	·	·	·	·	·	·		·	·	·	·	·	·	·	·	·		×	●	·	·	·	·	●
Flip Through - Diseases and Disorders (Focus Apps)	·	×	×		·	·		Expanded Apps, Inc.	1.3	1.49	●		Brief annotatable image and video-based information about asthma focussing on pathology and diagnosis. Displays short version of video in 3042, 3352.	Mixed		·	·	·	·		Structured content	Images, Animation		○	○	·	○	·	·	·	·		·	·	·	●	●	·	·	·	·		●	●	·	·	●	●	·
Gary C. Steven, MD, PhD	○	●	·		·	·		Allergy, Asthma & Sinus Center, S.C.	1.4	Free	·		Videos and pollen information about asthma. Patient management portal for Dr Steven's patients.	Conventional		●	·	·	●		Structured content	Video		○	○	·	○	·	·	·	·		·	·	·	·	·	·	·	·	·		●	●	●	·	●	●	·
Guide to Bronchitis	●	·	·		·	·		KoolAppz	1.0	3.09	·		Bronchitis eBook.	Conventional		·	·	·	·		eBook	Text		○	·	·	·	·	·	·	·		·	·	·	·	·	·	·	●	·		·	●	·	·	·	·	·
Health Guide	●	·	·		·	·		Bluebird Solutions	1.0	Free	·		Personal health record including brief information about medical conditions including asthma and first aid advice.	Conventional		·	·	·	·		Structured content	Text		●	·	○	·	·	·	·	·		·	·	·	·	·	·	·	·	·		×	●	·	·	·	·	·
Healthy You	●	·	·		·	·		BookAndroid	v1.0	Free	●		eBook chapter contains information on Understanding and preventing asthma.	Mixed		·	·	·	·		eBook	Text		●	○	·	○	·	·	·	·		·	·	·	·	·	·	·	·	·		×	●	●	·	·	·	●
How To Use Inhalers for iPad	·	·	●		·	·		Saralsoft, LLC	1.1	1.99	●		Video inhaler technique training with self-filming feature.	Conventional		●	·	·	·		Structured content	Video		·	·	·	○	·	·	·	·		·	·	·	·	·	·	·	·	·		·	●	●	·	●	·	·
Huff & Puff SD	○	●	●		●	·		Health Nuts Media, LLC	1.0.21	Free/£5.49	·		Video story and games/quizzes for children.	Conventional		●	●	·	·		Game	Video		○	○	○	○	○	○	○	○		·	·	·	●	●	·	·	·	×		●	●	●	·	●	·	·
Kids Beating Asthma	●	●	·		●	·		Media Net Software S.A.	1.0	Free	·		Incomplete animated asthma information and games for children < 12 (teenager information 'coming soon').	Conventional		·	●	·	·		Structured content, Game	Animation		○	·	·	·	·	·	○	·		·	·	·	·	·	·	·	·	·		●	●	●	·	●	●	·
Living Well With Asthma	·	●	·		·	●		Joviant Technologies	1.0	0.69	·		Structured Content on asthma.	Conventional		●	·	·	·		Structured content	Text		●	○	○	●	○	●	·	·		·	×	○	●	●	○	·	●	×		×	●	·	·	●	·	·
Looking For Asthma Info?	●	·	·		·	●		App Depths LLC	1.0	Free	·		eBook on asthma self-management.	Conventional		·	●	·	·		eBook	Text		○	○	○	○	·	·	○	○		·	×	○	●	●	○	●	·	×		×	●	·	·	·	·	·
Lungs & Breathing	·	●	·		·	·		Michael Quach	1.1	Free	●		Glossary of respiratory terms.	Conventional		·	·	·	·		Glossary	Text		○	○	·	·	·	·	·	·		·	·	·	·	·	·	·	·	·		×	·	·	·	·	·	·
Lungs and Breathing Info	·	×	·		·	·		ZoOMG LLC	1.0.0	Free	●		Glossary of respiratory terms.	Conventional		·	·	·	·		Glossary	Text		○	○	·	·	·	·	·	·		·	·	·	·	·	·	·	·	·		×	●	·	·	·	·	·
mCARAT	○	·	×		·	·		MEDIDA / CINTESIS	1.0	Free	·		Portuguese and English validated allergic rhinitis and asthma questionnaire.	Conventional		·	·	·	●		Structured content	Text		○	·	·	·	·	·	·	○		·	·	·	·	·	·	·	·	·		×	●	●	·	●	●	·
My Asthma Log	○	·	·		●	●		QApps	1.1	Free	·		Asthma event diary, action plan store and brief information on asthma and inhaler technique with links to Asthma UK content.	Conventional		●	·	·	●		Structured content, Link/content aggregator	Text		○	·	·	○	·	·	·	·		·	·	·	·	·	·	·	·	·		●	●	·	·	●	·	·
MyAsthma	●	●	●		·	·		Glaxo SmithKline PLC	1.0.3	Free	·		ACT, simple 'How I'm feeling' diary and information.	Conventional		·	●	·	●		Structured content	Text		●	●	○	○	○	●	●	○		×	·	·	●	●	●	·	●	×		·	●	●	·	●	●	·
OnlineClinic	○	·	·		·	·		Hexpress Healthcare Ltd	1.1	Free	·		Purchase medications online.	Conventional		·	·	·	●		Structured content	Text		·	○	·	·	·	·	·	·		·	·	·	·	·	·	·	·	·		·	●	●	·	●	·	·
Ophthalmology & Respiratory Diseases (Understanding Disease series) Focus Apps	×	×	×		·	·		Expanded Apps, Inc.	1.3	£5.49/£6.99	·		Animated content on asthma with transcript and annotation features. Longer version of animation in 3041.	Mixed		●	·	·	·		Structured content	Text, Animation		○	○	○	○	●	·	·	·		·	·	·	●	●	·	·	●	·		●	●	○	·	●	·	·
Respiratory Diseases (Animated Pocket Dictionary series) Focus Apps	·	×	×		·	·		Expanded Apps, Inc.	1.2	4.99	●		Glossary with animated entries about respiration including asthma, includes technique guidance for MDI and turbohalers.	Conventional		●	·	·	·		Glossary	Text, Animation		○	·	·	○	·	·	·	·		·	·	·	·	·	·	·	·	·		●	●	·	·	●	●	·
SIGN Asthma Patient Guide	●	·	·		·	●		SIGN Executive	10	Free	·		SIGN guideline content written in format accessible to patients.	Conventional		·	●	·	·		Structured content	Text		○	○	·	○	○	●	●	○		·	·	·	●	●	·	·	●	×		●	●	·	·	●	●	·
Truth About Asthma	●	·	·		·	●		KoolAppz	1.0	0.86	·		Asthma eBook.	Conventional		·	●	·	·		eBook	Text		●	●	●	○	●	●	●	○		·	×	·	·	·	·	·	·	·		×	●	·	·	·	·	·
CAM-only apps
Allergy Acupressure - Instant Self-Treatment - PREMIUM	·	●	●		·	·		Dr. Jakob Bargak	1.0	1.99	●		Acupressure text and image instructions and videos including asthma.	CAM		·	●	●	·		Structured content	Text, Images, Video																					·	●	·	·	●	·	·
Aromatherapy Treatment Info	×	·	·		·	·		CandiApp	2	£0.85/£0.89	·		Aromatherapy information including advice for asthma.	CAM		·	·	·	·		Structured content	Text																					×	●	·	·	·	·	·
Ayurvedic and Herbal Remedies	×	·	·		·	●		TechCitizens	1.4.2	Free	●		Herbal remedies for a range of conditions including asthma; includes remedy for asthma attack.	CAM		·	●	·	·		Structured content	Text																					·	●	·	·	●	·	·
Breathing Problems Gone	●	·	·		·	·		dietsandfads.com	0.69.13408.60040	Free	●		Information about benefits of singing for asthma and advertorial for homeopathic remedy for asthma (and bad breath).	CAM		·	·	·	·		Structured content	Text																					●	·	·	·	●	·	·
Cure Through Yoga Handbook	×	·	·		·	·		Padhiyar	0.1	Free	●		Information about yoga including breathing exercises for asthma based on clincial trial results (somewhat hyperbolically described as a 'cure' in the title).	CAM		·	·	●	·		Structured content	Text																					×	●	·	·	·	·	·
Glossary of Stimulant Herbs	·	●	·		·	·		PRAKRUT MEHTA	1.0	0.69	·		Glossary of herbs with 'stimulant' properties_x000D_ _x000D_ _x000D_ .	CAM		·	·	·	·		Glossary	Text																					×	●	·	·	·	·	·
Health Doctor MAX	○	·	·		·	·		Vital Acts Inc.	1.0	£1.84/£3.07	·		Yoga app.	CAM		·	·	●	·		Structured content	Text, Images																					·	●	·	·	●	·	·
Herbs	●	·	·		·	·		Guides	0.1	Free	●		eBook on herbal remedies for a number of conditions, including asthma.	CAM		·	·	·	·		eBook	Text																					×	●	●	·	·	·	●
Home Remedies (Lite)	●	·	·		·	●		ProThoughts	3.4	Free	●		List of home remedies including for asthma.	CAM		·	●	·	·		Structured content	Text																					·	●	○	·	●	·	●
iMothers Health, Old School Remedies	·	●	·		·	·		Code 4 Dev LLC	1	1.99	·		Natural remedies Structured Content.	CAM		·	·	·	·		Structured content	Text																					×	●	·	·	●	●	·
Kyusho Healing	○	●	●		·	·		Interactive Motion, LLC	4.01	£1.25/£2.18	·		Kyusho healing technique video and text for asthma attacks.	CAM		·	●	●	·		Structured content	Text, Images, Video																					×	●	·	·	●	·	·
Learn Yoga	○	·	·		·	·		Signity Solutions	1.0	Free	●		Brief text and syndicated videos of yoga techniques for breathing/relaxation.	CAM		·	·	●	·		Structured content, Link/content aggregator	Text, Video																					●	●	·	·	·	·	·
Lemon Cures	·	●	·		·	·		NAY MIN THU	1.0	0.69	●		Lemon as natural remedy for range of conditions.	CAM		·	·	●	·		Structured content	Text																					·	●	·	·	●	·	·
Meditation Mystery and Mastery	●	·	·		·	·		APPCRAFT	1.0	Free	·		Medication eBook.	CAM		·	·	·	·		eBook	Text																					×	●	·	·	●	·	·
Natural and Organic Cures	●	·	·		·	·		Sasha Jevremovic	1.0	Free	·		Textual information about using herbal treatments for a number of conditions ncluding asthma and cancer.	CAM		·	·	·	·		Structured content	Text																					×	●	·	·	·	·	·
Pocket Yoga Cure -Fitness Guru	●	·	·		·	·		Dawnsun Technologies, LLC	1.3	0.62	·		Yoga positions for range of conditions including asthma.	CAM		·	·	●	·		Structured content	Text, Animation																					●	●	●	·	●	·	·
SelfHeal51	●	·	·		·	·		Yogi Cameron	1.0	1.27	·		Alternative therapy (ayurvedic) information for a range of conditions including asthma.	CAM		·	·	·	·		Structured content	Text																					·	●	·	·	●	·	·
SpiritMudras	·	●	·		·	·		Nikolai Manek	1.5	Free	·		Hand positions for control of multiple conditions.	CAM		·	●	●	·		Structured content	Text, Images																					·	·	·	·	·	·	·
The Complete Yoga Guide	×	·	·		·	·		Quality MRRs ltd.	1.0	Free	·		Information about yoga including breathing exercises for asthma based on clincial trial results (somewhat hyperbolically described as a 'cure' in the title).	CAM		·	·	●	·		eBook	Text																					×	●	·	·	·	·	·
Yoga for Asthma	○	●	●		·	·		Saagara LLC	2.1	£1.99/£2.81	·		Animated yoga for asthma.	CAM		·	·	●	·		Structured content	Text, Animation																					·	●	·	·	●	○	·
Yoga for Health	●	·	·		·	·		Wolfgang Schmuck	1.4	0.87	·		Structured Content on Yoga.	CAM		·	·	●	·		Structured content	Text																					·	●	·	·	●	·	·
Yoga For Your Health - FREE	×	·	·		·	·		AppBuzz	1	Free	●		Written information about yoga for a number of conditions including asthma.	CAM		·	·	●	·		Structured content	Text																					×	●	●	·	·	·	·
YogaCures	●	·	·		·	·		FusionCampus Team	1	Free	·		Text and images of yoga 'cures' for conditions including asthma.	CAM		·	·	●	·		Structured content	Text, Images																					×	●	·	·	·	·	·
Legend:	¹ Key to symbols																				Structured content is any content not laid out in traditional book format (divided into chapters) or lists of content (e.g. glossary) , and typically consists of hyperlinked text, of the sort found in webpages.			² Key to symbols									³ Key to symbols:										⁴ Key to symbols:
Quality domains of content comprehensiveness and consistency with evidence are described in the text. Apps providing specific therapeutic instructions are tabulated separately.	·	App not available for platform																			Link/content aggregators either provide hyperlinks to third-party content or rehost the content. They do not contain original content.			·	Topic not addressed								·	Topic not addressed or addressed but no advice given									·	Domain not satisfied
Unless otherwise stated, "●" = Yes and "·" = No.	○	App available for platform, but may not be supported by all device types																						○	Topic partially addressed								○	Management advice consistent with evidence base but does not reflect uncertainty (i.e. presents interventions as certain to work rather than working for some individuals or unclear longer-term benefits)									○	Satisfied, but not by all app versions/platforms
	●	App available for platform																						●	Topic completely addressed								●	Management advice appropriate or adequately captures uncertainty									●	Satisfied consistently by all app versions/platforms
Abbreviations:	×	App withdrawn during testing																															×	Management advice differs in direction from evidence base									For attribution of authorship domain only:
ACT = Asthma Control Test																																											×	Identical content found from other providers online, reproduced in app without attribution.
CAM = Complementary/alternative medicine																									Excluded from assessment since only addresses alternative medical traditions.
FAQ = Frequently asked questions
HON = Health on the Net Foundation criteria, adapted for use with apps.																								⁵ Not assessed because content was sourced from third parties and updated on a daily basis.
PF = Peak flow
RSS = Really simple syndication
UI = User interface
Generated automatically on 10/02/2015 at 12:57:08 by Programmatik.ScreenToGo.ExtractionServices.Tabulate.0.8

## Sheet: Table AF9
Additional File Table AF9
Characteristics of diary and tracker apps
Basic details													Diary characteristics																										Quality appraisal
					Platform ¹			Targeting											Captures		Visualisation and feedback								Reminders				Other features						HON Domains ³								Software issues
App name	Android	iPhone	iPad		Children or young adults	Parents or caregivers		Developer	Version	Total cost	Adverts		Description		Symptoms	Peak flow	Inhaler use		Symptoms	Peak flow	Peak flow classification ²	Out-of-range warnings	Management advice		Inhaler remaining	Medication reminders	Other reminders		Action plan support	Data sharing functions	Password/PIN protection	Account required	Asthma information		Attribution of authorship	Purpose clearly stated	Privacy policy available	Information versioning	Contact details provided	Funding model clear	Editorial/advertising policy		Functionality	Presentation / user interface	Crash	Network	Other		Remarks
Diaries
Allergy Tracker	●	·	·		·	·		HealthMobs	3.4	Free	·		Allergy (pollen) geocoder and symptom diary.		●	·	●		·	·	·	·	·		·	·	·		·	●	·	·	·			●	●	·	·	●	·		·	·	●	●	·		Android Phone/Android Tab: App crashed during testing. Map display will not load: BadValueError at /local.
AllergyMonitor	●	●	·		·	·		TECHNOLOGY PROJECTS & SOFTWARE PRODUCTION SRL	1.0.1	0.69	●		Cloud-based rhinitis and asthma diary with composite score summaries plotted as visual charts.		●	·	·		●	·	·	·	●		·	·	●		·	●	●	●	·			●	●	·	●	●	·		·	●	●	·	●		Android Phone/Android Tab: UI spelling/grammar issues: Some parts of user interface not translated e.g. 'Indietro' instead of 'Back'. App crashes when attempting to access Share on Facebook function. Cannot edit or remove diary entries once entered. VAS coloured background scales incorrectly across range., iPhone: UI spelling/grammar issues: Some parts of user interface not translated e.g. 'Indie…
Asthma Coach	·	●	·		●	●		Asthma Society of Ireland	1.0.1	Free	●		Comprehensive asthma self-management app.		●	●	●		●	●	Pred/PB	●	●		·	●	●		●	●	·	●	●			●	●	·	●	●	·		●	●	·	●	●		iPhone: Content spelling/grammar issues: "Symptoms becoming more sever [sic].". App does not recognise that symptoms have been set and so diary entries based on symptoms/triggers cannot be recorded. Graph does not show single entries of peak flow. Password validation during setup does not work. When app was reset, preconfigured triggers/symptoms disappeared. Geolocated weather gave local temperat…
Asthma journal (iAsthma)	·	×	·		·	·		iHealth Ventures LLC	1.1	0.69	·		Asthma symptom geocoder.		●	●	●		·	·	·	·	·		·	·	·		·	·	·	·	·			●	●	·	·	●	·		·	·	·	·	·		iPhone: Peak flow recorded as free text.
Asthma Journal Pro	○	●	·		·	·		Ringful LLC	1.2	£2.49/£3.07	·		Peak flow, symptom, trigger, allergen and medication log.		●	●	●		●	●	·	·	·		·	·	·		·	·	·	·	●			●	·	·	●	·	·		·	●	●	●	●		Android Tab: App crashed during testing. Does not sense check upper value PEFR readings (constrained > 0).Google Health is being withdrawn on January 01 2012. App links to Google Health but this functionality no longer available., iPhone: Content spelling/grammar issues: "Asthma-causing Allgergens". App crashed during testing. Product info link is broken. Some information source websites broken (…
Asthma Monitor	●	·	·		·	·		Emanuel Hediger	1.18	Free	·		Asthma diary with built-in ACT.		●	●	●		●	●	·	·	·		·	·	●		·	·	·	·	·			●	·	·	·	·	·		·	●	·	·	·		Android Phone/Android Tab: UI spelling/grammar issues: "It may be useful for you to discuss your ACT schore [sic] with your doctor." 'Caugh' instead of 'Cough', 'Dysponea' instead of 'Dyspnoea'. Peak flow data entry constrained by rotary picker but limits are improbable (10-1000).
Asthma Tracker & Log MultiUser	●	·	·		·	·		Roving Reptiles Software	2.1.3	Free/£0.94	·		Multi-user version of peak flow, medication and attack diary with log and graph summaries and optional action plan integration.		●	●	●		·	●	Manual/PB	●	●		·	·	·		●	·	·	·	·			●	·	·	·	·	·		·	●	·	·	●		Android Phone/Android Tab: Peak flow entry is numeric but unconstrained.When action plan is enabled, attack differentiation screen incorrectly displays the same red zone criteria for both yellow and red zone choices. A user with severe asthma could receive incorrect plan recommendation e.g. see yellow zone recommendation when they should see red zone. Empty red action plan zone is shown after att…
Asthma Tracker by healthycloud.com	·	●	·		·	·		Healthy Cloud LLC	1.2	1.99	·		Peak flow and medication log - now crashes repeatedly.		●	●	●		·	●	·	·	·		·	·	·		·	·	●	·	·			●	·	·	●	·	·		·	·	●	·	·		iPhone: App crashed repeatedly during 2013 testing when focus moved to 'Zone' on data entry screen or tapped More tab.
Asthma Tracker Pro	○	·	·		·	·		ToTheHand, LLC	1.0.0	1.84	·		Custom longitudinal symptom log.		●	·	●		·	·	·	·	·		·	·	·		·	·	·	·	·			●	·	·	·	·	·		●	·	·	·	·		Android Tab: Data entered on a particular date will overwrite existing data without warning.
AsthmaCare Buddy	·	●	·		·	·		Singapore Health Services Pte Ltd	1.3	Free	·		Action plan and diary app linked to Singaporean research study, incorporates asthma information and inhaler technique guidance.		●	●	·		●	●	Pred/PB	●	●		·	·	●		●	·	·	·	●			●	●	·	●	●	·		·	·	·	·	●		iPhone: Numeric peak flow scores not validated (e.g. can record values of 1 or 2000).Can delete but not edit vaccination items once created. Can delete but not edit action plan items once created. Cannot edit or delete asthma check items once entered. Entering new data silently overwrites existing data for the day.
Asthma-Charter MMC	·	●	·		·	·		Lee Konowe	1.0	0.69	·		Peak flow, weight and medication log.		·	●	●		·	●	Pred	·	·		·	·	·		·	·	·	·	·			●	·	·	○	·	·		·	●	·	●	●		iPhone: Content spelling/grammar issues: Imperfect translation on some dialog boxes, e.g. Leerzeichen for space on keyboard. Emailed report did not contain any data, despite retries x3. No sense checking for 0, negative, >1000. Peak flow prediction: height dialog is labelled as weight during editing, values <0 and >999 can be entered., iPhone: PEFR diary: Medication navigation buttons broken. No …
AsthmaCheck	●	●	·		·	·		mutterelbe medical UG (haftungsbeschraenkt)	1.6	Free/£0.82	·		Comprehensive asthma diary and questionnaire with optional smoking and exercise tracking.		●	●	●		●	●	PB	·	·		●	●	●		·	·	·	·	·			●	●	·	●	·	·		●	●	·	·	·		Android Phone/Android Tab: Reminders continue to fire even when disabled using Settings > Notificatons > Use notifications option. Although peak flow data entry constrained (1-999) does not validate for unrealistic entries (e.g. < 100)., iPhone: UI spelling/grammar issues: Some content not translated into English (e.g. Reminder for Medicine when app first launches and some notifications.). Althou…
AsthmaMD	·	●	·		·	·		Mobile Breeze	2.1	Free	·		Peak flow, symptom and trigger and medication diary with visualisation which sends user data to a server as part of an ongoing research project.		●	●	●		·	●	Pred	●	·		·	·	●		·	·	·	·	·			●	●	·	●	·	·		·	·	·	·	●		iPhone: Unrealistic peak flow values (e.g. 10) can be recorded wtihout warning.Password protection only activates if app is cold started, not resumed.
AsthmaSense	○	●	·		●	●		iSonea, Inc.	1.1.1	Free	·		Comprehensive cloud sync'd diary with reminders and emergency contacts.		●	●	●		●	●	Pred/PB	●	●		·	●	●		·	●	●	●	·			●	●	·	●	●	·		●	·	●	●	●		Android Phone: If user removes pre-existing personal best then app classifies asthma as 'May be Well Controlled' irrespective of values entered until app is restarted. App crashed several times while saving settings. Links that provide advice about asthma control state (asthmasense.com/cloud/alerts/red) don't work (404). Cloud synced data from app doesn't appear in web-based dashboard. Unrealisti…
asthmaTrack	·	●	●		·	·		dangerDown LLC	3	1.49	·		Template-based asthma diary.		●	●	●		·	●	Manual	·	·		·	·	·		·	●	·	·	·			●	·	·	●	●	·		·	·	·	·	·		*
Diary of Asthma	·	●	·		·	·		Jie Shen	1.0	1.49	·		Simple per-day journal without summary features.		●	·	●		·	·	·	·	·		·	·	·		·	·	·	·	·			●	·	·	●	·	·		·	●	·	·	·		iPhone: UI spelling/grammar issues: Non-idiomatic translation into English.
e-symptoms	○	●	·		·	·		Stiftung aha ! Das Band - Schweizerisches Zentrum fur Allergie, Haut und Asthma	1.2	Free	·		Complex per-day structured questionnaire capturing allergy and asthma symptoms.		●	●	●		●	●	·	·	·		·	·	·		·	·	●	·	·			●	●	·	●	●	·		·	●	·	·	●		Android Phone: UI spelling/grammar issues: "Skin comp laints [sic]". Unclear if data are being synced to a cloud database., iPhone: UI spelling/grammar issues: "Skin comp laints [sic]". Unclear if data are being synced to a cloud database.
Healthper	·	●	●		·	·		Healthper, Inc.	1.0.1	Free	●		Financial rewards for health behaviours app (gaming) also includes peak flow tracker.		·	●	·		·	●	·	·	·		·	·	·		·	●	●	●	·			●	●	·	●	·	·		●	·	·	·	●		iPhone/iPad: App repeatedly logs user out when trying to access different features. Peak flow values limited to be >0 but no upper limit - e.g. values of 20001 can be recorded.Peak flow values are classified as high/low according to unknown criteria. Very slow startup.
iAsthma GPS Tracker HD	·	●	●		·	·		Pop-ok.com	1.0	0.69	·		Asthma symptom geocoder.		●	·	·		·	·	·	·	·		·	·	·		·	·	·	·	·			●	·	·	·	·	·		·	·	·	·	●		iPhone/iPad: Essentially unusable. App prompts to purchase irrelevant content on install., iPhone/iPad: Essentially unusable. App prompts to purchase irrelevant content on install. GPS function did not appear to work.
iAsthma in Control	·	●	·		●	·		iSecret Solutions, LLC	1.1	0.69	·		Asthma medication log and management plan for children, incorporating asthma assessment tool.		●	●	●		·	·	·	●	●		·	·	·		●	·	·	·	·			●	·	·	·	·	·		·	●	·	·	●		iPhone: Cannot commit new medications (2013) because UI hides add control. Support website nonfunctional.
InHaler Genie	×	·	·		·	●		Medi-Count	1	1.91	·		Inhaler tracker and simple peak flow diary (no visualisation/summary) that can be shared by email.		·	●	●		·	·	·	·	·		●	·	·		·	·	·	·	·			●	●	·	●	·	·		·	●	·	·	●		Android Phone/Android Tab: UI spelling/grammar issues: "Buy [sic] using this program you agree to hold anyone associated with it (e.g. developers, inventors, developers [sic], distributors, doctors, pharmacies, pharmaceutical companies, we really mean ANYONE) , harmless in all aspects pertaining to its use or misuse.". By default email BCC to developer inhalerJeanistats@gmail.com which will inclu…
iPollenCount	·	●	·		·	·		STARx Technology Corporation	1.3	1.49	·		Allergy-oriented diary and pollen information.		●	·	·		●	·	·	·	·		·	·	·		·	●	●	●	·			●	·	·	●	●	·		·	●	·	●	●		iPhone: UI spelling/grammar issues: "Did you used [sic] your rescue inhaler or nebulizer medication (such as albuterol) in the past 24 hours?". Pollen information is out of date (November 21 2013 when tested in March 2014). Unclear what areas are covered by pollen scores. Unclear how data are used or if data sent to cloud. Questionnaire responses do not always match question - e.g. symptom respon…
mCARAT	○	·	×		·	·		MEDIDA / CINTESIS	1.0	Free	·		Portuguese and English validated allergic rhinitis and asthma questionnaire.		●	●	●		●	●	·	·	·		·	·	·		·	●	·	●	●			●	●	·	●	●	·		·	●	·	·	●		Android Phone: Content spelling/grammar issues: "Controller inhaled medication does not causes [sic] fattening". UI spelling/grammar issues: Custumized [sic] access to information about asthma / rhinitis" 'Syncronize [sic] with caratnetwork.org"., iPad: Only 1 of 6 existing records synced between iOS devices when both set up with same username/password (subsequent records synced okay).
My Asthma Log	○	·	·		●	●		QApps	1.1	Free	·		Asthma event diary, action plan store and brief information on asthma and inhaler technique with links to Asthma UK content.		●	·	·		·	·	·	·	·		·	·	·		●	·	·	·	●			●	·	·	●	·	·		·	·	●	·	·		Android Phone: App crashed during resume on multiple occasions.
MyAsthma	●	●	●		·	·		Glaxo SmithKline PLC	1.0.3	Free	·		ACT, simple 'How I'm feeling' diary and information.		●	·	·		●	·	·	●	●		·	·	·		·	●	·	●	●			●	●	·	●	●	·		●	·	·	·	·		Android Phone/Android Tab: Users can complete ACT without submitting all values which results in a score of 'NaN' [sic] with interpretative text stating 'Your score indiates your asthma is not as well controlled as it could be.". Questionnaire data entry is based on closed questions. Multiple entries per day are possible for ACT without ability to edit data once entered. Once-per-day overall smil…
myFitnessCompanion	○	·	·		·	·		myFitnessCompanion	2.2.2	Free/£17.93	·		Peak flow sensor and manual diary with graph visualisation and HealthVault upload.		●	●	●		·	●	PB	●	·		·	·	●		●	●	·	·	·			●	●	·	·	·	·		·	·	·	●	●		Android Tab: Upgrade options not available in Google Play store. If user enters historical record this is displayed instead of most recent value.
mySymptoms Food Diary	●	·	·		·	·		SkyGazer Labs Ltd	4.0.6	1.99	·		Diary for correlating exposures (food/exericse/stress/environment) and symptoms including asthma symptoms.		●	·	●		●	·	·	·	·		·	·	·		·	·	·	·	·			●	·	·	●	·	·		·	·	·	·	·		*
Peak Flow Calulator	·	●	·		·	·		Richard Swinney	1.0	0.69	·		Simple peak flow diary with list-view log.		·	●	·		·	●	·	·	·		·	·	·		·	·	·	·	·			·	·	·	●	·	·		·	·	·	·	·		iPhone: Peak flow values <100 can be recorded.
Peakflow	○	·	·		·	·		Cowjumping Software	3.2	Free	·		Peak expiratory flow rate log.		·	●	·		·	●	·	·	·		·	·	·		·	·	·	·	·			●	●	·	●	●	·		·	·	·	·	·		Android Tab: Data constrained using barrels (0-999) allows improbable lower limit.
PeakFlowLog	●	·	·		·	·		加藤寿	1.3.0	£0.8/£1	·		Peak flow diary with diurnal variation rate calculator.		·	●	·		·	●	Pred/PB	●	·		·	·	·		·	·	·	·	·			●	·	·	·	·	·		·	·	·	·	·		Android Phone/Android Tab: Data entry not validated.
PEF-Logger	○	·	·		·	·		IMVS / FHNW	1.0.1	Free	·		Peak flow diary with graphical summary ?developed as an academic project.		●	●	·		·	●	·	·	·		·	·	●		·	·	·	·	·			●	·	·	·	●	·		·	●	●	·	●		Android Tab: UI spelling/grammar issues: "Please inidicate [sic] the severity of your symptoms:". App crashed when insert samples button pressed. App crashed when attempting to export data. Peak flow values are constrained by rotary picker but improbable < 100 L/min values can be logged.Chart legend and labels truncated e.g. Y-axis label '(flow i[?]'. Only 2 of 3 symptoms displayed on symptom dat…
Pollen.com’s Allergy Alert	●	·	·		·	·		IMS Health	1.4.1	Free	●		Geolocation-based pollen level and asthma index information for locations in USA and simple allergy symptom diary.		●	·	·		·	·	·	·	·		·	·	·		·	●	·	●	·			●	●	·	●	●	·		·	·	●	·	·		Android Phone/Android Tab: App crashed repeatedly when attempting to configure settings and on resume on Android Tab.
SmartinhalerLive	·	×	·		·	·		Nexus6 Ltd	1.0	Free	·		Logbook app for electronic pMDI.		·	●	●		·	·	·	·	·		●	·	·		·	●	·	·	·			●	·	·	●	●	·		·	·	·	·	·		*
VitalsTRAK	●	·	·		·	·		VitalsTRAK	1.3	2.98	·		Multiple condition tracker including asthma.		●	●	●		●	●	Manual	·	·		●	·	●		·	●	·	●	·			●	·	·	·	·	·		·	●	·	·	●		Android Phone/Android Tab: UI spelling/grammar issues: "Your moblie [sic] number is successfully verified.". Peak flow values limited between 80-600 L/Min. Charts do not work unless subscription purchased (via website) and only data recorded within subscription period is shown: app does not indicate this. App states mobile number is not verified even when verification has been successfully comple…
Standalone inhaler trackers
Inhaler Counter	·	●	·		·	·		Larry Brown	1.01	0.69	·		pMDI dose-remaining counter and simple log.		·	·	●		·	·	·	·	·		●	·	·		·	·	·	·	·			●	·	·	●	·	·		·	·	·	·	·		*
Inhaler Tracker	·	●	·		·	·		Shaun Austin Limited	1.12.2	1.49	·		pMDI dose-remaining counter and simple log.		·	·	●		·	·	·	·	·		●	·	·		·	·	·	·	·			●	·	·	●	·	·		·	·	·	●	●		iPhone: Support link is broken. No upper range validation for actuations.Limited number of images in photo gallery customisation - colours (e.g. red) do not correspond to UK inhalers.
Legend:	¹ Key to symbols																				² Key to abreviations:														³ Key to symbols:
Characteristics of diary apps for asthma.	·	App not available for platform																			Pred = Predicted peak flow value used to classify readings, e.g. into red/yellow/green zones														·	Domain not satisfied
Unless otherwise stated, "●" = Yes and "·" = No.	○	App available for platform, but may not be supported by all device types																			PB = Personal Best used to classify readings														○	Satisfied, but not by all app versions/platforms
	●	App available for platform																			Manual = Manual threshold(s) used to classify readings														●	Satisfied consistently by all app versions/platforms
Abbreviations:	×	App withdrawn during testing
ACT = Asthma Control Test																																				App developer attribution assumed for design of diary.
HON = Health on the Net Foundation criteria, adapted for use with apps.
PEFR = Peak (expiratory) flow rate
pMDI = Pressurised metered dose inhaler
UI = User interface
Generated automatically on 10/02/2015 at 12:57:23 by Programmatik.ScreenToGo.ExtractionServices.Tabulate.0.8

## Sheet: Table AF10
Additional File Table AF10
Characteristics of apps with other self-management functions
Basic details													Function characteristics										Quality appraisal
							Platform ¹ Targeting																HON Domains ²								Software issues
App Name	Android	iPhone	iPad		Children or young adults	Parents or caregivers		Developer	Version	Total Cost	Adverts		Function	Scope/Coverage	Data Source		Attribution of authorship ³	Purpose clearly stated	Privacy policy available	Information versioning	Contact details provided	Funding model clear	Editorial/advertising policy		Functionality	Presentation / user interface	Crash	Network	Other		Remarks
Pollen and pollution status
Air Quality and Pollution Measurement	·	●	●		·	·		Power App GmbH	1.0.1	0.69	·		Pollution Status	China, USA, Hong Kong, Taiwan, Malaysia, Singapore, India, Japan, South Korea, Mongolia	Unclear - data sources not stated.		·	●	·	·	●	●	·		·	·	·	●	·		iPhone/iPad: Pollution data no longer loads (as at 01/05/2014).
Air Quality Forecast	·	●	·		·	·		EZ Media	2.1	Free	·		Pollen/Pollution Status	USA	Data source listed underneath data as locations are selected e.g. Maine Dept of Environmental Pollution		●	●	●	·	●	●	·		●	·	·	·	·		iPhone: Showed AQI for arbitrary location (Presque Isle, ME) even though not in USA.
Air Quality Pro	·	●	·		·	·		Mobeezio, Inc.	1.2	0.69	·		Pollution Status	USA	Unclear - data sources not stated. Locations match monitoring stations on US government sources (airnow.gov).		·	●	·	·	●	●	·		●	·	·	●	·		iPhone: Showed AQI for arbitrary location (Presque Isle, ME) even though not in USA. Data not being updated (01/05/2014).
Allergy & Asthma Associates of Southern California	·	●	●		·	·		Practice Builders	1.1	Free	●		Pollen Status	USA	Data attributed to US National Allergy Burea - Trees/Weeds/Grass/Mold data		●	·	●	·	●	●	·		·	●	·	·	·		iPhone/iPad: Keyboard not dismissed appropriately when activating pick lists to book an appointment (allergy problem and location).
Allergy Tracker	●	·	·		·	·		HealthMobs	3.4	Free	·		Pollen Status	Global	Unclear - data sources not stated.		·	●	●	·	·	●	·		·	·	●	●	·		Android Phone/Android Tab: App crashed during testing. Map display will not load: BadValueError at /local.
AQMD	·	●	●		·	·		South Coast Air Quality Management District	3.0	Free	·		Pollution Status	California, USA	Data provider is app publisher. Data cover (undated) today and tomorrow using 5 point rating scale (Good - Very unhealthy)		●	●	●	·	●	●	·		●	·	●	●	●		iPad: App crashed when loading data for current location. App hung when entering details to locate nearest fueling station (Fuel: electric, Location: Pasadena). Sign up for alerts hosted web page does not load. Facebook account does not load (Sorry, this page isn't available). Twitter account does not load (Sorry that page doesn't exist. Maybe try a search?)., iPhone: Linked YouTube account does …
Asthma Coach	·	●	·		●	●		Asthma Society of Ireland	1.0.1	Free	●		Pollen Status	Ireland	Unclear - data sources not stated. Pollen risk information provided in association with Dyson and ranked on a 4 point scale (Low, Moderate, High, Very High). Leinster, Munster, Ulster, Connacht (Ireland)		·	●	●	·	●	●	·		●	●	·	●	●		iPhone: Content spelling/grammar issues: "Symptoms becoming more sever [sic].". App does not recognise that symptoms have been set and so diary entries based on symptoms/triggers cannot be recorded. Graph does not show single entries of peak flow. Password validation during setup does not work. When app was reset, preconfigured triggers/symptoms disappeared. Geolocated weather gave local temperat…
AsthmaCare Buddy	·	●	·		·	·		Singapore Health Services Pte Ltd	1.3	Free	·		Pollution Status	Singapore	Data provided by Singapore National Environment Agency (loaded in hosted webbrowser window)		●	●	●	·	●	●	·		·	·	·	·	●		iPhone: Numeric peak flow scores not validated (e.g. can record values of 1 or 2000).Can delete but not edit vaccination items once created. Can delete but not edit action plan items once created. Cannot edit or delete asthma check items once entered. Entering new data silently overwrites existing data for the day.
BYLUFT Bergen	○	·	·		·	·		EVRY Consulting AS	1.0.1	Free	·		Pollution Status	Bergen, Norway	Unclear - data sources not stated.		·	●	·	·	●	·	·		·	·	·	·	·		*
e-symptoms	○	●	·		·	·		Stiftung aha ! Das Band - Schweizerisches Zentrum fur Allergie, Haut und Asthma	1.2	Free	·		Pollen Status	Switzerland	Data from Federal Office of Meterology and Climatology (MeteoSwiss)		●	●	●	·	●	●	·		·	●	·	·	●		Android Phone: UI spelling/grammar issues: "Skin comp laints [sic]". Unclear if data are being synced to a cloud database., iPhone: UI spelling/grammar issues: "Skin comp laints [sic]". Unclear if data are being synced to a cloud database.
Gary C. Steven, MD, PhD	○	●	·		·	·		Allergy, Asthma & Sinus Center, S.C.	1.4	Free	·		Pollen Status	Milwaukee, USA	Unclear - data sources not stated. Linked web page (milwaukeepollen.com) does not load.		·	●	●	·	●	●	·		·	·	·	●	·		Android Phone: Pollen information is not updated/does not load (web information at milwaukeepollen.com works)., iPhone: Pollen information is not updated/does not load (web information at milwaukeepollen.com works).
iPollenCount	·	●	·		·	·		STARx Technology Corporation	1.3	1.49	·		Pollen Status	USA	Unclear - data sources not stated. North Eastern/MidAtlantic USA (based on app description) but no location stated in app.		·	●	·	·	●	●	·		·	●	·	●	●		iPhone: UI spelling/grammar issues: "Did you used [sic] your rescue inhaler or nebulizer medication (such as albuterol) in the past 24 hours?". Pollen information is out of date (November 21 2013 when tested in March 2014). Unclear what areas are covered by pollen scores. Unclear how data are used or if data sent to cloud. Questionnaire responses do not always match question - e.g. symptom respon…
iSmog	·	●	·		·	·		511 Contra Costa	5	Free	·		Pollution Status	San Francisco, USA	Data provided by San Franciso Bay Area Air Quality District. Air Quality Index for six pollutants (ozone, CO, nitrogen dioxide, sulfur dioxide and two sizes particular matter) .		●	●	·	·	●	●	·		·	·	·	·	●		iPhone: Not clear if/when pollution information is updated.
MyAsthma	●	●	●		·	·		Glaxo SmithKline PLC	1.0.3	Free	·		Pollen/Pollution Status	UK	Unclear - data sources not stated.		·	●	●	·	●	●	·		●	·	·	·	·		Android Phone/Android Tab: Users can complete ACT without submitting all values which results in a score of 'NaN' [sic] with interpretative text stating 'Your score indiates your asthma is not as well controlled as it could be.". Questionnaire data entry is based on closed questions. Multiple entries per day are possible for ACT without ability to edit data once entered. Once-per-day overall smil…
Pollen Alert	●	·	·		·	·		Medmedia Group	1.0	Free	·		Pollen Status	Ireland	Data provided by UK National Pollen and Aerobiology Research Unit.		●	●	·	·	●	●	·		·	·	·	·	·		*
Pollen Allergy	·	●	·		·	·		Oktawian Chojnacki	1.3	0.69	·		Pollen Status	UK, US	Unclear - data sources not stated. Composite 'pollination' score for GPS-determined location. Current and next week data, but data did not load during testing.		·	●	·	·	●	·	·		·	●	·	●	·		iPhone: UI spelling/grammar issues: "Pollination" instead of pollen counts. Pollen information not updated for location.
Pollen.com’s Allergy Alert	●	·	·		·	·		IMS Health	1.4.1	Free	●		Pollen Status	USA	Data supplied by pollen.com (assumed). Continental USA locations. Multiple locations can be set manually or data for present location identified by geolocation.		●	●	●	·	●	●	·		·	·	●	·	·		Android Phone/Android Tab: App crashed repeatedly when attempting to configure settings and on resume on Android Tab.
Smog Report	·	●	·		·	·		Pixelstorm, LLC	1.3	1.49	·		Pollution Status	USA, China	Data provided by the EPA and the U.S. State Department. Displays Air Quality Index, PM2.5 and Ozone levels for a range of locations, e.g. Beijing. Interpretation provided for AQI but not for other readings except for colour-coded leaf symbol.		●	●	●	·	●	●	·		·	●	●	●	●		iPhone: UI spelling/grammar issues: High for (null)' for entry for Beijing. Crashed during upgrade. Some locations don't load data e.g. New York City.
The Allergy, Asthma and Sinus Center	·	●	●		·	·		Christopher Dotson	1.2	Free	·		Pollen Status	Tennessee, USA	Unclear - data sources not stated. Unlike linked app, data loaded successfully.		·	●	●	·	·	●	·		●	·	●	●	·		iPad: Cannot schedule events because no calendar access request is generated to allow privacy settings to be configured. News feeds do not load with "null response" error., iPhone/iPad: App crashed when attempting to schedule event if no time is set. App crashes if no network connection available when starting.
Allergen databases
Asthma Maze - Find out which Food Additives or Cosmetic Ingredients can trigger an Asthma attack	·	●	·		·	·		Naturally Being Pty Ltd	5	£0.69/£4.99	●		Allergen Database	Food Additives/Cosmetic Ingredients	Author (Bill Statham)		●	●	●	·	●	●	·		●	·	●	·	·		iPhone: App crashed during use. Bug in filter item selection.
Chemical Maze	○	·	·		·	·		GRIDSTONE	1.0	4.5	·		Allergen Database	Food Additives/Cosmetic Ingredients	Author (Bill Statham)		●	●	●	·	●	·	·		·	●	·	·	·		Android Tab: UI spelling/grammar issues: "… information contained herein and dislaims [sic] liabiltiy for any loss .".
Dangerous Food Additives	●	·	·		·	·		Buda Gavril Vasile	1.2	Free	·		Allergen Database	Food Additives	Unclear - sources not stated. Matched content, not attributed by app, found online.		·	●	·	·	·	·	·		·	·	·	·	·		*
E Numbers	●	·	·		·	·		Bon à Savoir	1.1	£2.77/£3.52	·		Allergen Database	Food Additives	App states "[The Directory] is the result of summary work conducted by our editors with the helpf of ten carefully documented and much diversified sources." Partial information about sources for allergy risk information shown in expandable Reference section.		●	●	·	·	●	●	·		·	·	·	·	·		*
Eat Informed - Food Additives	●	·	·		·	●		eVerbum	1.12	Free	●		Allergen Database	Food Additives	Unclear - sources not stated.		·	●	●	·	●	·	·		·	·	·	·	·		*
EmulG	●	·	·		·	·		CYMARO.DEL.MAR	1.0	Free	·		Allergen Database	Food Additives	Unclear - sources not stated.		·	●	·	·	●	·	·		·	●	·	·	·		Android Phone/Android Tab: Content spelling/grammar issues: Non-idiomatic English "We try to keep our evaluation quite paranoic [sic] so to rely on this information usually means to be on a safer side [sic]." "This is not necessarilly [sic] an indication of a severity [sic]…".
Food Additives 2	·	●	●		·	·		IGRASS PTY LTD	2.5	Free/£2.49	·		Allergen Database	Food Additives	Unclear - sources not stated. Content links to Wikipedia entry but content not obviously sourced from Wikipedia. Website states that "All data is manually consolidated into a proprietary database contained within the application from a number of public / open sources, including; Codex Alimentarius, the Food & Drug Administration of the US (FDA) and Government food standards agencies, such as Aust…		·	●	●	·	●	●	·		·	●	·	·	·		iPhone/iPad: Content spelling/grammar issues: "Lithol Rupine [sic]" (should be Rubine)., iPhone/iPad: Content spelling/grammar issues: "Lithol Rupine [sic]" (should be Rubine).
Other tools
Asthma Buddy	·	●	·		·	·		Evolution 7 Pty. Ltd.	1.0.0	Free	·		Portable Asthma Action Plan				●	●	●	·	●	●	·		●	·	●	●	·		iPhone: App crashes if no data connection available when starting. "There was a problem loading your information." message on cold resume. Cannot sign in without network connection once logged out. Error state occurred where data cannot be saved to network "A problem occurred trying to save your data. Please try again."; only resolved by logging out and in again with a password reset. Asthma acti…
OneHealth	○	·	·		·	·		OneHealth Solutions, Inc.	3.1	Free	·		Online Discussion Forums				·	●	●	·	●	·	·		·	·	·	·	●		Android Phone: App developer resold email address.
OnlineClinic	○	·	·		·	·		Hexpress Healthcare Ltd	1.1	Free	·		Online Pharmacy				·	●	●	·	●	·	·		·	·	●	●	·		Android Phone: App crashed on startup. Medical questions did not load for Ventolin inhalers x 2. Patient responsibility and privacy agreements do not load in shipping screen so user cannot preview before placing order.
Legend:	¹ Key to symbols																² Key to symbols:
Characteristics of pollen and pollution alerts, and allergy databases for apps for asthma.	·	App not available for platform															·	Domain not satisfied
Unless otherwise stated, "●" = Yes and "·" = No.	○	App available for platform, but may not be supported by all device types															○	Satisfied, but not by all app versions/platforms
	●	App available for platform															●	Satisfied consistently by all app versions/platforms
Abbreviations:	×	App withdrawn during testing
ACT = Asthma Control Test																	³ For pollen/pollution status, considers whether data sources were cited. For allergen databases, considers whether original sources are cited.
AQI = Air Quality Index
CAM = Complementary/alternative medicine
HON = Health on the Net Foundation criteria, adapted for use with apps.
UI = User interface
Generated automatically on 10/02/2015 at 12:57:28 by Programmatik.ScreenToGo.ExtractionServices.Tabulate.0.8

## Sheet: Table AF11
Additional File Table AF11
Characteristics of apps with assessment functions
Basic details													Function characteristics									Quality appraisal
							Platform ¹ Targeting															HON Domains ²								Software issues
App name	Android	iPhone	iPad		Children or young adults	Parents or caregivers		Developer	Version	Total cost	Adverts		Function	Validation information		Attribution of authorship ³	Purpose clearly stated	Privacy policy available	Information versioning	Contact details provided	Funding model clear	Editorial/advertising policy		Functionality	Presentation / user interface	Crash	Network	Other		Remarks
Physiological measurement
iLung	·	●	·		·	·		WEP Erwin Polasek	1.0	0.69	·		Lung Volume Measurement (Audio Analysis)	Not provided.		·	●	·	·	·	·	·		●	·	·	·	·		iPhone: Mic position incorrect on iPad., iPhone: No reference values for any entered data. Indicated microphone position is wrong for iPad.
MyBreath Lite	·	●	·		·	·		BreathResearch, Inc.	1.3	Free/£2.99	·		Breathing Analysis and Training Tool (Audio Analysis)	Not provided.		·	●	·	·	●	●	·		·	·	·	·	·		*
AsthmaSense	○	●	·		●	●		iSonea, Inc.	1.1.1	Free	·		Wheeze Analysis (Audio Analysis)	Not provided.		○	●	●	·	●	●	·		●	·	●	●	●		Android Phone: If user removes pre-existing personal best then app classifies asthma as 'May be Well Controlled' irrespective of values entered until app is restarted. App crashed several times while saving settings. Links that provide advice about asthma control state (asthmasense.com/cloud/alerts/red) don't work (404). Cloud synced data from app doesn't appear in web-based dashboard. Unrealisti…
Diagnostic/assessment questionnaires
AllergyMonitor	●	●	·		·	·		TECHNOLOGY PROJECTS & SOFTWARE PRODUCTION SRL	1.0.1	0.69	●		Condition, Quality of Life Assessment Questionnaire	No citation provided for asthma symptom questionnaire. Also uses validated Rhinoconjunctivitis Total Symptom Score (RTSS) without attribution.		·	●	●	·	●	●	·		·	●	●	·	●		Android Phone/Android Tab: UI spelling/grammar issues: Some parts of user interface not translated e.g. 'Indietro' instead of 'Back'. App crashes when attempting to access Share on Facebook function. Cannot edit or remove diary entries once entered. VAS coloured background scales incorrectly across range., iPhone: UI spelling/grammar issues: Some parts of user interface not translated e.g. 'Indie…
Asthma Coach	·	●	·		●	●		Asthma Society of Ireland	1.0.1	Free	●		Condition Assessment Questionnaire	Validated Asthma Control Test (ACT) and Childhood ACT. Under license from QualityMetric.		●	●	●	·	●	●	·		●	●	·	●	●		iPhone: Content spelling/grammar issues: "Symptoms becoming more sever [sic].". App does not recognise that symptoms have been set and so diary entries based on symptoms/triggers cannot be recorded. Graph does not show single entries of peak flow. Password validation during setup does not work. When app was reset, preconfigured triggers/symptoms disappeared. Geolocated weather gave local temperat…
AsthmaCheck	●	●	·		·	·		mutterelbe medical UG (haftungsbeschraenkt)	1.6	Free/£0.82	·		Condition Assessment Questionnaire	Atributes GINA criteria but no citation/validation information provided.		●	●	●	·	●	·	·		●	●	·	·	·		Android Phone/Android Tab: Reminders continue to fire even when disabled using Settings > Notificatons > Use notifications option. Although peak flow data entry constrained (1-999) does not validate for unrealistic entries (e.g. < 100)., iPhone: UI spelling/grammar issues: Some content not translated into English (e.g. Reminder for Medicine when app first launches and some notifications.). Althou…
Chest Pain	●	·	·		·	·		Agilus Technology	1.0.4	0.61	·		Asthma Diagnosis Questionnaire	Not provided.		·	●	·	·	·	●	·		·	·	●	·	·		Android Phone/Android Tab: App crashed on resume.
e-symptoms	○	●	·		·	·		Stiftung aha ! Das Band - Schweizerisches Zentrum fur Allergie, Haut und Asthma	1.2	Free	·		Condition, ADL, Quality of Life Assessment Questionnaire	Not provided.		·	●	●	·	●	●	·		·	●	·	·	●		Android Phone: UI spelling/grammar issues: "Skin comp laints [sic]". Unclear if data are being synced to a cloud database., iPhone: UI spelling/grammar issues: "Skin comp laints [sic]". Unclear if data are being synced to a cloud database.
Health Calculators	●	·	·		·	·		David Elbaz	1.0	Free	·		Asthma Diagnosis Questionnaire	Questionnaire attributed to University of Maryland (content is displayed on UoM website hosted inside app browser) which states "This test […] is based on guidelines developed by the National Institutes of Health for the National Asthma Education and Prevention Program [USA]".		●	●	·	·	·	·	·		·	·	·	·	●		Android Phone/Android Tab: "Needs work" user feedback rating opens blank email with no recipient address.
iAsthma in Control	·	●	·		●	·		iSecret Solutions, LLC	1.1	0.69	·		Condition Assessment Questionnaire	Not provided.		·	●	·	·	·	·	·		·	●	·	·	●		iPhone: Cannot commit new medications (2013) because UI hides add control. Support website nonfunctional.
MyAsthma	●	●	●		·	·		Glaxo SmithKline PLC	1.0.3	Free	·		Condition Assessment Questionnaire	Validated Asthma Control Test. Used under license from Quality Metric. No citation provided for separate profiling questionnaire.		●	●	●	·	●	●	·		●	·	·	·	·		Android Phone/Android Tab: Users can complete ACT without submitting all values which results in a score of 'NaN' [sic] with interpretative text stating 'Your score indiates your asthma is not as well controlled as it could be.". Questionnaire data entry is based on closed questions. Multiple entries per day are possible for ACT without ability to edit data once entered. Once-per-day overall smil…
Preschooler Assessments	●	·	·		·	·		Darren Gates	1.0	0.61	·		Asthma Diagnosis Questionnaire	Not provided.		·	●	·	·	·	·	·		●	·	·	·	·		Android Phone/Android Tab: App locked up on resume., Android Phone/Android Tab: App locked up on resume., Android Phone/Android Tab: App locked up on resume.
Your Child's Social Health	●	·	·		·	●		Darren Gates	1.0.0	0.62	·		Asthma Diagnosis Questionnaire	Not provided.		·	●	·	·	·	·	·		·	·	·	·	·		*
Calculators
Asthma Coach	·	●	·		●	●		Asthma Society of Ireland	1.0.1	Free	●		Predicted Peak Flow Calculator Integrated Into Diary	Not provided.		·	●	●	·	●	●	·		●	●	·	●	●		iPhone: Content spelling/grammar issues: "Symptoms becoming more sever [sic].". App does not recognise that symptoms have been set and so diary entries based on symptoms/triggers cannot be recorded. Graph does not show single entries of peak flow. Password validation during setup does not work. When app was reset, preconfigured triggers/symptoms disappeared. Geolocated weather gave local temperat…
AsthmaCare Buddy	·	●	·		·	·		Singapore Health Services Pte Ltd	1.3	Free	·		Predicted Peak Flow Calculator Integrated Into Diary	Not provided.		·	●	●	·	●	●	·		·	·	·	·	●		iPhone: Numeric peak flow scores not validated (e.g. can record values of 1 or 2000).Can delete but not edit vaccination items once created. Can delete but not edit action plan items once created. Cannot edit or delete asthma check items once entered. Entering new data silently overwrites existing data for the day.
Asthma-Charter MMC	·	●	·		·	·		Lee Konowe	1.0	0.69	·		Predicted Peak Flow Calculator Integrated Into Diary	Not provided.		·	●	·	·	○	·	·		·	●	·	●	●		iPhone: Content spelling/grammar issues: Imperfect translation on some dialog boxes, e.g. Leerzeichen for space on keyboard. Emailed report did not contain any data, despite retries x3. No sense checking for 0, negative, >1000. Peak flow prediction: height dialog is labelled as weight during editing, values <0 and >999 can be entered., iPhone: PEFR diary: Medication navigation buttons broken. No …
AsthmaMD	·	●	·		·	·		Mobile Breeze	2.1	Free	·		Predicted Peak Flow Calculator Integrated Into Diary	Not provided.		·	●	●	·	●	·	·		·	·	·	·	●		iPhone: Unrealistic peak flow values (e.g. 10) can be recorded wtihout warning.Password protection only activates if app is cold started, not resumed.
AsthmaSense	○	●	·		●	●		iSonea, Inc.	1.1.1	Free	·		Predicted Peak Flow Calculator Integrated Into Diary	Not provided.		○	●	●	·	●	●	·		●	·	●	●	●		Android Phone: If user removes pre-existing personal best then app classifies asthma as 'May be Well Controlled' irrespective of values entered until app is restarted. App crashed several times while saving settings. Links that provide advice about asthma control state (asthmasense.com/cloud/alerts/red) don't work (404). Cloud synced data from app doesn't appear in web-based dashboard. Unrealisti…
Breathing Capability Estimator	●	·	·		·	·		labaix.com	1.4	Free	·		Standalone Predicted Peak Flow Calculator	Not provided.		·	●	·	·	●	·	·		·	·	·	·	·		Android Phone/Android Tab: Ages under 15 have a fixed peak flow output and ages over 120 can be entered with resultant values ?formula validation. Heights > 300 can be entered with resultant calculation values.
Peak Flow	·	●	·		·	·		Eloquent Computing, LLC	1.0	0.69	·		Standalone Predicted Peak Flow Calculator	States "Data utilized by this program is provided by the National Asthma Education and Prevention Program (NAEPP) Technical Standards for Peak Flow Meters based on American Thoracic Society Spirometry 26 waveforms." Child values are taken from lookup table of Polger and Promedhat (1971) without attribution.		●	●	·	·	●	·	·		●	●	·	·	●		iPhone: Content spelling/grammar issues: "Normal predicted Avergage Peak Flow [sic]". In Child mode, not clear what value is being picked (Height or Age or Weight). Female values - if using Greg & Nunn 1989 - are incorrect. Values are not adjusted for EU scale. No guidance on what is a child. Have to press calculate to get a value - previous values are not cleared, could lead to error.
PeakFlowJudge	●	·	·		·	·		加藤寿	1.1.0	Free	●		Peak Flow Diurnal Variation Calculator	No information about how diurnal variation rate is calculated.		·	●	·	·	·	·	·		·	·	·	·	·		Android Phone/Android Tab: Peak flow constrained at 999 max but improbable lower limit values can be recored e.g. <100 L/min.
PeakFlowLog	●	·	·		○	·		加藤寿	1.3.0	£0.8/£1	·		Predicted Peak Flow Calculator Integrated Into Diary	Not provided.		·	●	·	·	·	·	·		·	·	·	·	·		Android Phone/Android Tab: Data entry not validated.
Predicted Peak Flow App	○	·	·		·	·		Meloditrax.com	1.0.0	0.61	·		Standalone Predicted Peak Flow Calculator	Uses Nunn and Greg (1989) formula to calculate prediction without attribution.		·	●	·	·	●	·	·		●	·	·	·	●		Android Tab: Allows ages <18 even though states "Clinical use is only valid for adults" When rotating the UI the gender used for calculation resets to male even if female chosen. The UI does not update to reflect this. The value that is calculated is then the male value (incorrectly.). Cannot display predicted value without entering a measured value.
Legend:	¹ Key to symbols															² Key to symbols:
Characteristics of apps including some kind of measurement or assessment tool for asthma.	·	App not available for platform														·	Domain not satisfied
Unless otherwise stated, "●" = Yes and "·" = No.	○	App available for platform, but may not be supported by all device types														○	Satisfied, but not by all app versions/platforms
	●	App available for platform														●	Satisfied consistently by all app versions/platforms
Abbreviations:	×	App withdrawn during testing
ACT = Asthma Control Test																³ Considers whether measurement instrument has citation/validation information.
CAM = Complementary/alternative medicine
GINA = Global Initiative for Asthma
HON = Health on the Net Foundation criteria, adapted for use with apps.
UI = User interface
Generated automatically on 10/02/2015 at 12:57:32 by Programmatik.ScreenToGo.ExtractionServices.Tabulate.0.8

## Sheet: Table AF12
Additional File Table AF12
Characteristics of apps with therapeutic instructions and functions
Basic details													Functional characteristics											Quality appraisal
							Platform ¹ Targeting										Type						Management of acute asthma ²						Inhaler technique guidance ³																	HON Domains ⁴
App name	Android	iPhone	iPad		Children or young adults	Parents or caregivers		Developer	Version	Total Cost	Adverts		Management of acute asthma	Inhaler technique instructions	Other management		Description	Tradition		Targeted at	Symptom/sign recognition	Appropriate rescue inhaler use	Other practical measures	Providing reassurance	When to seek emergency assistance	Notes		Inhaler types	Medium	Inhaler preparation	Inhaler positioning	Inhalation and actuation	Breath holding and exhalation	Timing of additional dose(s)	Mouth rinsing after steroid use	Identifying empty inhaler	Inhaler care	Notes		Attribution of authorship ⁵	Purpose clearly stated	Privacy policy available	Information versioning	Contact details provided	Funding model clear	Editorial/advertising policy		Functionality	Presentation / user interface
Therapeutic instructions
All About Asthma	●	·	·		·	●		Vertex Mind LLC	1.0	5.19	·		●	●	·		eBook on asthma with text-to-speech function. Written instructions on inhaler use (does not differentiate types).	Mixed		Not Stated	●	●	·	●	●	1 puff then 1 puff beta agonist after 1 minute, 1 further puff after 5 min if no improvement. But also states: "You should immediately call upon medical help if the oral or inhaled steroids do not work."		pMDI	Text	●	●	×	·	●	·	·	·	Does not advise to start breathing before actuation. Advises 1 minute wait after actuation before repeat dose. Mentions pMDI with Spacer and unspecified DPI but does not provide stepwise instructions.		●	●	·	·	●	·	·		·	·
Allergy 101 YouTube	×	·	·		·	●		fizzyfrez	1.0	Free	●		●	·	·		Syndicated videos on allergy including 18 videos on asthma (adult, childhood, in pregnancy) from YouTube.	Conventional		Adults, Children	●	●	●	●	●	Video on management of acute asthma in children and adults (Asthma Australia Content) Includes specific symptoms for children e.g. recession. Suggested dosing (same for adults and children): 1 puff (into spacer), 4 slow effective breaths, repeated until 4 puffs taken, 4 minutes then reassess. Adult dosing: X.														●	●	●	●	●	·	·		·	·
Allergy Acupressure - Instant Self-Treatment - PREMIUM	·	●	●		·	·		Dr. Jakob Bargak	1.0	1.99	●		●	·	●		Acupressure text and image instructions and videos including asthma.	CAM		Not Stated	·	·	·	·	·	"The [acupressure point described above] can be massaged before, during and after the spasms."														·	●	·	·	●	·	·		·	·
Assist Me with Inhalers	·	●	●		·	·		Saralsoft, LLC	1.0	Free	●		·	●	·		Audio-described graphic slideshow for inhaler technique.	Conventional										pMDI, pMDI with Spacer, Accuhaler, Handihaler, Twisthaler, Autohaler, Aerolizer, Turbohaler, Neohaler, Respimat	Text, Animation	●	●	×	●	●	●	·	·	Does not advise to start breathing before actuation of pMDI. Linked to Use Inhalers app. Provides timers to gauge timing.		·	●	●	·	●	·	·		·	·
Asthma Buddy	·	●	·		·	·		Evolution 7 Pty. Ltd.	1.0.0	Free	·		●	·	·		Asthma action plan record.	Conventional		Not Stated	·	●	●	●	●	Describes 'severe breathing problems' rather than specific symptoms and doesn't provide additional information under 'Not sure if it's asthma' section. Four puffs initially (MDI) or 2 puffs (Bricanyl/Symbicort) then wait 4 minutes then 4 (MDI) or 1 (other) additional dose repeated as required (increase to 6-8 MDI in adults with severe asthma every 4 minutes)														●	●	●	·	●	●	·		●	·
Asthma Coach	·	●	·		●	●		Asthma Society of Ireland	1.0.1	Free	●		●	●	·		Comprehensive asthma self-management app.	Conventional		Adults, Children	●	●	●	●	●	Criteria for worsening asthma based on peak flow criteria (<50% PB) but also describes symptoms: Breathless at rest, chest tightness, reliever medication poor/short-lived effect; blue lips. Medication advice: 2 puffs reliever, then if no imprvoement 1 puff every 1 minute up to 10 puffs in 10 minutes adults or 6 puffs in ten minutes for children under 6.		pMDI (with HalerAid), pMDI with Spacer, Turbohaler, Accuhaler	Video	●	●	●	●	×	·	○	○	Does not address timing of second dose. Topic coverage not consistent for all inhaler types.		●	●	●	·	●	●	·		●	●
Asthma FAQ	●	●	●		·	●		Focus Medica India Private Limited	1.0	£1.64/£1.99	·		●	●	·		FAQ-style questions about asthma pathology and management some with accompanying animations/static images, free version with paid upgrade.	Mixed		Adults, Children	●	●	●	●	●	Recommends 1-2 puffs of reliever inhaler every two minutes, up to ten puffs. Guidance covers self-management (implied) of attacks and care for a child with an asthma attack (advises to give reliever as recommended by doctor)		pMDI, pMDI with Spacer	Text	●	●	● ⁷	●	●	●	·	·	Open mouth technique for pMDI used without spacer.		●	●	·	·	●	·	·		·	·
Asthma Treatment Info Guide	×	·	·		·	·		Moo Foll-Win	1	Free	●		●	·	·		eBook on asthma.	Conventional		Not Stated	·	○	●	●	●	Description mentions locating inhaler but not how to use or how much to use.														●	●	·	●	·	·	·		·	●
Asthma Treatment Now	×	·	·		·	·		dietsandfads.com	0.69.13408.74644	Free	●		●	·	·		Written content including advertorials on asthma treatment, focussing on herbal remedies.	Mixed		Not Stated	·	·	·	●	●	Does not address using a rescue inhaler during an attack (does not mention taking medication, simply relaxing and if no improvement calling for medical help, under section: Finding Which Is Right Asthma Treatment for You)														●	●	·	●	●	·	·		·	●
AsthmaCare Buddy	·	●	·		·	·		Singapore Health Services Pte Ltd	1.3	Free	·		·	●	·		Action plan and diary app linked to Singaporean research study, incorporates asthma information and inhaler technique guidance.	Conventional										pMDI, pMDI with Spacer, Turbohaler, Accuhaler, EasyHaler, HandiHaler, Respimat	Video	●	●	●	●	●	·	·	·	Advises to wait 1 minute rather than 30 seconds between pMDI doses. Turbohaler instructions advise to hold breath after inhalation. Spacer technique is multibreath.		·	●	●	·	●	●	·		·	·
Ayurvedic and Herbal Remedies	×	·	·		·	●		TechCitizens	1.4.2	Free	●		●	·	·		Herbal remedies for a range of conditions including asthma; includes remedy for asthma attack.	CAM		Not Stated	·	·	·	·	·	Recommends either honey and lemon during recovery from attack or mustard oil.														·	●	·	·	●	·	·		·	●
Child health - plain English health information	·	×	·		·	●		BMJ Publishing Group Limited	1.0.1	2.99	·		●	·	●		Structured information about topics relevant for child health, including childhood asthma.	Conventional		Children	●	○	·	·	●	States to get reliever inhaler but not how to use it. Does not provide stepwise guidance. Extensive section on how to recognize signs of severe asthma in children.														●	●	·	●	●	●	·		·	·
Cure Through Yoga Handbook	×	·	·		·	·		Padhiyar	0.1	Free	●		·	·	●		Information about yoga including breathing exercises for asthma based on clincial trial results (somewhat hyperbolically described as a 'cure' in the title).	CAM																						·	●	·	·	·	·	·		·	·
Dealing With Asthma Naturally	×	·	·		·	·		Quality Guides ltd.	1.0	Free	·		●	·	·		eBook on asthma and alternative therapies, structure presents asthma background, treatments then emphasises side effects as lead-in to using natural thearpies.	Mixed		Not Stated	·	·	·	·	·	"Hold a jar of honey under the nose of someone who is suffering an asthma attack. […] However […] I would still nevertheless make sure that you have their emergency nebulizer to hand, just in case this particular method doesn't work in an emergency situation." "I would not necessarily suggest that it is appropriate or indeed safe to [substitute natural therapies for ] the short term drugs that ar…														·	●	·	·	·	·	·		·	●
First Aid Guide	●	·	·		·	·		Alphonso SoftTech	1.0	Free	●		●	·	●		WikiBook first aid guide including asthma/hyperventilation emergency care.	Conventional		Not Stated	●	○	●	●	●	Advice includes differentiating SABA from other inhalers and assisting taking medication but not actually giving it - Assist has a technical definition in the guide which includes "helping the victim locate the medication, taking the cap off […] and reading the label to ensure that the victim is going to take the right medication [but] not imply actually administering the medication."														●	●	·	·	·	·	●		●	·
First Aid Training	×	·	·		·	·		GR8Media	1	1.99	●		●	·	●		Video playlist of content syndicated from YouTube including asthma attack management.	Conventional		Not Stated	●	○	●	●	●	App advises to locate inhaler but says it is better for person with asthma to administer their own medication, particularly to ensure synchronised with breath. Advises not to worry if person takes many puffs. USA-specific content recommends calling 911 if no improvement.														●	●	·	·	·	·	·		·	·
First_Aid	·	●	·		·	●		Emily Mottershead	12.1	1.49	·		●	·	·		Written first aid revision and tests including entry on asthma management in children.	Conventional		Children	●	○	●	●	●	Advice says to use inhaler ("usually blue") but doesn't specify how. Symptom description includes signs of advanced asthma attack (grey/blue lips, pale/clammy skin) but doesn't mention cough. Advice doesn't include helping patient to take slow steady breaths.														·	●	·	·	·	●	·		·	●
Gary C. Steven, MD, PhD	○	●	·		·	·		Allergy, Asthma & Sinus Center, S.C.	1.4	Free	·		·	●	·		Videos and pollen information about asthma. Patient management portal for Dr Steven's patients.	Conventional										pMDI, pMDI with Spacer	Video	×	●	● ⁷	●	●	●	·	·	Explains rationale at each step. Doesn't provide timing but suggests taking a few breaths between inhalations. Single breath spacer technique.		●	●	●	·	●	●	·		·	·
Health Doctor MAX	○	·	·		·	·		Vital Acts Inc.	1.0	£1.84/£3.07	·		·	·	●		Yoga app.	CAM																						·	●	·	·	●	·	·		·	·
Home Remedies (Lite)	●	·	·		·	●		ProThoughts	3.4	Free	●		●	·	·		List of home remedies including for asthma.	CAM		Not Stated	·	·	·	·	·	Recommends fasting during attack; massaging chest with camphor or steam inhalation with lavender/eucalyptus/caraway.														·	●	○	·	●	·	●		·	·
How To Use Inhalers for iPad	·	·	●		·	·		Saralsoft, LLC	1.1	1.99	●		·	●	·		Video inhaler technique training with self-filming feature.	Conventional										pMDI, pMDI with Spacer, Accuhaler, Handihaler	Text, Animation, Video	●	●	×	●	●	●	·	·	Does not advise to start breathing before actuation of pMDI. Linked to Assist Me app. Provides timers to gauge timing as well as rehearsal of specific steps e.g. deep breaths.		·	●	●	·	●	·	·		·	·
Huff & Puff SD	○	●	●		●	·		Health Nuts Media, LLC	1.0.21	Free/£5.49	·		●	●	·		Video story and games/quizzes for children.	Conventional		Children	●	○	·	·	·	App recommends use of rescue inhaler during attack.		pMDI with Spacer	Animation	×	×	●	●	·	·	·	·	Does not explain removing cap from pMDI/spacer. Does not describe exhaling prior to inhalation. Simple explanation targeting children. Provides brief overview of nebuliser but not stepwise instructions.		●	●	●	·	●	·	·		·	·
Kids Beating Asthma	●	●	·		●	·		Media Net Software S.A.	1.0	Free	·		●	·	·		Incomplete animated asthma information and games for children < 12 (teenager information 'coming soon').	Conventional		Children	●	·	·	·	●	Advice oriented towards young children recognising and seeking help for themselves. Emphasises going to find parent/teacher for help. Describes child appropriate symptoms (chest problems but also changes in breathing pattern - subcostal breathing)														●	●	●	·	●	●	·		·	●
Kyusho Healing	○	●	●		·	·		Interactive Motion, LLC	4.01	£1.25/£2.18	·		●	·	●		Kyusho healing technique video and text for asthma attacks.	CAM		Not Stated	·	·	·	·	·	"Slap or strike the affected area (depending on the severity of the attack, the more intense the attack the more constricted the muscle and the more intense the strike to loosen the muscles will need to be) to relieve the tension, relax the Bronchial Tubes and regain easier breathing [...] When someone is having an 'asthma attack' the smooth muscles around the airways tighten, causing the airways…														·	●	·	·	●	·	·		●	·
Learn Yoga	○	·	·		·	·		Signity Solutions	1.0	Free	●		·	·	●		Brief text and syndicated videos of yoga techniques for breathing/relaxation.	CAM																						●	●	·	·	·	·	·		·	·
Lemon Cures	·	●	·		·	·		NAY MIN THU	1.0	0.69	●		·	·	●		Lemon as natural remedy for range of conditions.	CAM																						·	●	·	·	●	·	·		·	·
Living Well With Asthma	·	●	·		·	●		Joviant Technologies	1.0	0.69	·		·	●	·		Structured Content on asthma.	Conventional										pMDI, pMDI with Spacer, Unspecified DPI	Text	○	●	×	●	●	○	○	·	Inconsistent coverage of topics by different inhaler types. pMDI sequence does not advise to start inhalation before actuation.		·	●	·	·	●	·	·		·	·
Looking For Asthma Info?	●	·	·		·	●		App Depths LLC	1.0	Free	·		●	·	·		eBook on asthma self-management.	Conventional		Not Stated	·	○	·	·	·	Recommends keeping inhaler close at hand and cell phone to call for help: "The best help for an asthma attack is a quick response from a trained professional."														·	●	·	·	·	·	·		·	●
My Asthma Log	○	·	·		●	●		QApps	1.1	Free	·		·	●	·		Asthma event diary, action plan store and brief information on asthma and inhaler technique with links to Asthma UK content.	Conventional										pMDI with Spacer, Accuhaler, Turbohaler	Text	●	×	●	●	×	·	○	○	Inconsistent coverage of topics for different inhalers.		●	●	·	·	●	·	·		·	·
MyAsthma	●	●	●		·	·		Glaxo SmithKline PLC	1.0.3	Free	·		●	·	·		ACT, simple 'How I'm feeling' diary and information.	Conventional		Not Stated	●	●	●	●	●	States individuals on Symbicort regimes should use different procedures for asthma attacks and should speak to their HCP.														·	●	●	·	●	●	·		●	·
Ophthalmology & Respiratory Diseases (Understanding Disease series) Focus Apps	×	×	×		·	·		Expanded Apps, Inc.	1.3	£5.49/£6.99	·		·	●	·		Animated content on asthma with transcript and annotation features. Longer version of animation in 3041.	Mixed										pMDI, pMDI with Spacer, Autohaler, Accuhaler, Aerolizer, Turbohaler, (Rotahaler)	Text, Animation	○	○	○ ⁷	○	·	●	○	·	Dose remaining only addressed for turbohalers. Inconsistent coverage of issues for different inhaler types.		●	●	○	·	●	·	·		·	·
Pocket Yoga Cure -Fitness Guru	●	·	·		·	·		Dawnsun Technologies, LLC	1.3	0.62	·		·	·	●		Yoga positions for range of conditions including asthma.	CAM																						●	●	●	·	●	·	·		·	●
Respiratory Diseases (Animated Pocket Dictionary series) Focus Apps	·	×	×		·	·		Expanded Apps, Inc.	1.2	4.99	●		·	●	·		Glossary with animated entries about respiration including asthma, includes technique guidance for MDI and turbohalers.	Conventional										pMDI, pMDI with Spacer, Accuhaler, Turbohaler, (Rotahaler)	Text, Animation	●	○	○ ⁷	●	·	●	○	·	Dose remaining only addressed for turbohalers. Inconsistent coverage of issues for different inhaler types.		●	●	·	·	●	●	·		·	●
SIGN Asthma Patient Guide	●	·	·		·	●		SIGN Executive	10	Free	·		●	·	·		SIGN guideline content written in format accessible to patients.	Conventional		Adults, Children	●	●	●	·	●	States "Do not be afraid of causing a fuss, even at night. If your asthma feels better and you do not need to call 999, you still need to see a doctor that day." Inhaler dose: 1-2 puffs immeditaley; followed by 2 puffs every 2 minutes up to 10 puffs if no relief. Call 999 if no relief, if does not arrive within 10 minutes and no relief, repeat additional doses.														●	●	·	·	●	●	·		·	·
SpiritMudras	·	●	·		·	·		Nikolai Manek	1.5	Free	·		●	·	●		Hand positions for control of multiple conditions.	CAM		Not Stated	·	·	·	·	·	No, "Press the fingernails of the middle fingers together, keep the other fingers extended. In case of an acute asthma attack do four to six minutes. For long-term treatment do five times a day for five minutes."														·	·	·	·	·	·	·		·	·
The Complete Yoga Guide	×	·	·		·	·		Quality MRRs ltd.	1.0	Free	·		·	·	●		Information about yoga including breathing exercises for asthma based on clincial trial results (somewhat hyperbolically described as a 'cure' in the title).	CAM																						·	●	·	·	·	·	·		·	·
Truth About Asthma	●	·	·		·	●		KoolAppz	1.0	0.86	·		●	·	·		Asthma eBook.	Conventional																						·	●	·	·	·	·	·		·	·
Yoga for Asthma	○	●	●		·	·		Saagara LLC	2.1	£1.99/£2.81	·		·	·	●		Animated yoga for asthma.	CAM																						·	●	·	·	●	○	·		·	·
Yoga for Health	●	·	·		·	·		Wolfgang Schmuck	1.4	0.87	·		·	·	●		Structured Content on Yoga.	CAM																						·	●	·	·	●	·	·		·	●
Yoga For Your Health - FREE	×	·	·		·	·		AppBuzz	1	Free	●		·	·	●		Written information about yoga for a number of conditions including asthma.	CAM																						·	●	●	·	·	·	·		·	●
YogaCures	●	·	·		·	·		FusionCampus Team	1	Free	·		·	·	●		Text and images of yoga 'cures' for conditions including asthma.	CAM																						·	●	·	·	·	·	·		·	·
Therapeutic tools
Advanced Vibrational Healing	●	·	·		·	·		Fukitol	1.0	Free	·		·	·	●		Audio tracks for a range of conditions including asthma with healing intent.	CAM																						·	·	·	·	●	·	·		·	·
Breathe Easy Asthma Steps	·	●	·		●	·		Sticky Pixels	1.0	3.99	·		·	·	●		Buteyko breathing training for children.	Conventional ⁶																						·	●	·	·	●	●	·		·	·
Breathe Easy Asthma Timer	·	●	·		·	·		Sticky Pixels	1.0	3.99	·		·	·	●		Buteyko breathing training for adults.	Conventional ⁶																						·	●	·	·	●	●	·		·	·
ButeykoClinic Self Help Program	·	●	·		·	·		patrick mckeown	1.0	2.99	·		·	·	●		Buteyko breathing training for adults.	Conventional ⁶																						·	●	·	·	●	●	·		·	·
Healing chants and Mantras	·	●	●		·	·		WinjiT technologies Pvt Ltd	1.0.0.0	1.49	·		·	·	●		Music therapy (mantras) for asthma.	CAM																						·	●	·	·	·	·	·		·	·
Hypnosis Asthma	·	●	·		·	·		Adam Jackson	1.0	1.49	●		·	·	●		Non-functional audio hypnosis for asthma.	CAM																						●	●	●	·	·	·	·		●	·
Legend:	¹ Key to symbols																				² Key to symbols:																			⁴ Key to symbols:
Characteristics of apps incorporating specific therapeutic instructions or some kind of tool to structure therapy.	·	App not available for platform																			·	Topic not addressed																		·	Domain not satisfied
Unless otherwise stated, "●" = Yes and "·" = No.	○	App available for platform, but may not be supported by all device types																			○	For rescue inhaler use only, advises inhaler use or self-adminstration without giving appropriate indicative doses																		○	Satisfied, but not by all app versions/platforms
	●	App available for platform																			●	Topic addressed																		●	Satisfied consistently by all app versions/platforms
Abbreviations:	×	App withdrawn during testing
ACT = Asthma Control Test																		⁶ Potential efficacy of Buteyko breathing techniques is recognised in recent evidence-based guidelines.												³ Key to symbols:										⁵ Considers whether therapeutic instructions or tool has citation/validation information.
CAM = Complementary/alternative medicine																														·	Domain not addressed
DPI = Dry Powder Inhaler																														○	Satisfied, but not for all inhaler types
FAQ = Frequently asked questions																														●	Satisfied for all inhaler types covered by guidance
HON = Health on the Net Foundation criteria, adapted for use with apps.																														×	Incorrect guidance for at least one inhaler type
pMDI = Pressurised Metered Dose Inhaler
RSS = Really simple syndication																																⁷ Advocates open mouth technique for administering pMDI
SIGN = Scottish Intercollegiate Guideline Network
UI = User interface
Generated automatically on 10/02/2015 at 12:57:35 by Programmatik.ScreenToGo.ExtractionServices.Tabulate.0.8
[truncated: 4 more columns]
